# Supplementary material for: Angioimmunoblastic T-cell lymphoma with predominant CD8+ tumor-infiltrating T-cells is a distinct immune pattern with an immunosuppressive microenvironment
Source: Front Immunol. 2022 Oct 17;13:987227. doi: 10.3389/fimmu.2022.987227 (PMC9618886; doi:10.3389/fimmu.2022.987227)
Supplement: Supplementary file 2 [file Table_1.xlsx]

## Sheet: Sheet1
Table S1 Detailed clinicopathological features of microenvironment CD8-predominant AITLs and matched Common AITLs
	Clinical Features																															Histopathological Features														FCM Evaluated Features
No.	Sex/Age(year)	PS	Stage	B symptoms	Fever	Night sweat	Weight loss	Skin lesion	Effusion	Edema	Splenomegaly	Hepatomegaly	Hemoglobin, g/L	PLT, 10e9/L	WBC, 10e9/L	Lymphocyte, 10e9/L	Neutrophils, 10e9/L	Eosinophils, 10e9/L	LDH, IU/L	FIB, g/L	CD4+T-cell in PB, %	CD8+T-cell in PB, %	IgG in PB, g/L (Ref. 8-15.5 g/L)	IgA in PB, mg/L (Ref. 836-2900 mg/L)	IgM in PB, mg/L (Ref. 700-2200 mg/L)	IgE in PB, IU/ml (Ref. 5-150IU/ml)	C3, g/L (Ref. 0.785-1.520 g/L)	C4, g/L (Ref. 0.145-0.360 g/L)	Plasma EBV-DNA, copies/ml	Treatment	Survival	Lymph node architecture	Growth pattern	Obvious vascualr hyperplasia	Cell size	Eosinophils increase	CD20	CD3	CD10	BCL6	PD1	CXCL13	CD30 (%)	Ki67 (%)	EBER/HP	Tumor cell propotion (%)	microenvironment CD8+T-cell propotion (%)	microenvironment CD4+T-cell propotion (%)
CD8 predominant AITL
C1	M/61	4	IIISB	Present	Absent	Absent	Present	Absent	Present	Present	Present	Absent	96	124	10.52	1.33	8.76	0.02	384	1.6	12	57	19.9	11800	1250	7040	0.652	0.121	16400	Suppotive care	DOD, 2.8 months	Effaced	Diffuse pattern	Present	Medium-Large	Present	Negative	Positive	Negative	Positive	Positive	Positive	30	60	10	13.3	64	5.7
C2	M/48	NA	NA	NA	NA	NA	NA	NA	Present	Present	Present	Present	127	142	10.1	1.62	2.63	5.86	NA	2.56	NA	NA	NA	NA	NA	NA	NA	NA	NA	Suppotive care	DOD, 5 months	Effaced	Diffuse pattern	Present	Medium-Large	Present	Negative	Positive	Negative	Positive	Positive	Positive	20	70	5	13.7	62.4	7.9
C3	M/54	1	IVA	Absent	Absent	Absent	Absent	Absent	Present	Present	Present	Present	125	304	12.31	1.11	7.53	2.94	240	2.35	32.6	33.4	8.53	917	1010	NA	NA	NA	NA	Chemotherapy	AWD, 17.5 months	Effaced	Diffuse pattern	Present	Medium	Present	Negative	Positive	Positive	Positive	Positive	Positive	20	50	1	21.8	47	9.5
C4	M/83	5	IIISB	Present	Present	Absent	Absent	Absent	Present	Present	Present	Absent	84	51	8.23	0.74	7.01	0.22	178	1.95	27.6	55.8	12.2	4410	600	9630	0.519	0.132	55400	Suppotive care	DOD, 3.3 months	Effaced	Diffuse pattern	Present	Medium	Present	Negative	Positive	Negative	Positive	Positive	Positive	20	60	10	12.3	47.9	13.7
C5	M/68	0	IVB	Present	Present	Absent	Absent	Absent	Present	Present	Present	Present	48	61	6.11	1.14	4.5	0.03	529	2.09	20.2	40.2	27.9	2080	5050	103.15	0.361	0.0524	NA	Chemotherapy	DOD, 19 months	Effaced	Diffuse pattern	Present	Medium-Large	Absent	Negative	Positive	Negative	Positive	Positive	Positive	0	50	2	5.4	33.6	11.8
C6	F/75	1	IVB	Present	Present	Absent	Absent	Present	NA	Present	NA	NA	NA	NA	NA	NA	NA	NA	NA	NA	NA	NA	NA	NA	NA	NA	NA	NA	24300	Chemotherapy	AWD, 12 months	Effaced	Diffuse pattern	Present	Medium-Large	Present	Negative	Positive	Positive	Positive	Positive	Positive	30	70	150	3.5	42.5	17.3
Common AITL
N1	M/82	0	NA	Absent	Absent	Absent	Absent	Absent	Absent	Absent	Absent	Absent	NA	NA	NA	NA	NA	NA	NA	NA	NA	NA	NA	NA	NA	NA	NA	NA	0	Suppotive care	AWD, 14.2 months	Effaced	Diffuse pattern	Present	Medium	Absent	Negative	Positive	Positive	Positive	Positive	Positive	15	50	0	11.2	17.2	11.3
N2	M/70	2	IVB	Present	Present	Present	Absent	Absent	Present	Present	Present	Absent	62	138	7.88	0.74	6.58	0.12	491	2.88	NA	NA	20.8	3300	1790	84.7	0.429	0.144	NA	Suppotive care	DOD, 8 months	Preserved	Interfollicular hyperplasia	Present	Medium-Large	Absent	Negative	Positive	Positive	Positive	Positive	Positive	NA	50	6	15.9	16.6	13.5
N3	M/60	1	IVB	Present	Present	Present	Present	Present	Absent	Absent	Absent	Absent	135	214	8.99	1.27	6.89	0.1	NA	1.84	NA	NA	NA	NA	NA	NA	NA	NA	NA	Chemotherapy	AWD, 38.2 months	Effaced	Diffuse pattern	Present	Medium-Large	Absent	Negative	Positive	Negative	Positive	Negative	Positive	15	80	20	23.1	13.5	13.8
N4	M/76	4	IVB	Present	Present	Absent	Absent	Absent	Present	Present	Present	Absent	101	138	4.07	1.08	2.65	0.11	273	3.09	19.7	18.5	26.6	2820	1820	48.8	0.723	0.154	3530	Suppotive care	DOD, 2.7 months	Effaced	Diffuse pattern	Present	Medium-Large	Absent	Negative	Positive	Positive	Positive	Positive	Positive	10	40	0	12.9	30.1	35.5
N5	M/55	0	IA	Absent	Absent	Absent	Absent	Absent	Absent	Absent	Present	Present	94	230	9.98	1.67	7.1	0.53	320	3.79	NA	NA	NA	NA	NA	NA	0.868	0.255	NA	Chemotherapy	AWD, 22.7 months	Effaced	Diffuse pattern	Present	Medium	Absent	Negative	Positive	Positive	Positive	Positive	Positive	5	15	2	23.5	23.7	28.9
N6	M/53	1	IIIA	Absent	Absent	Absent	Absent	Present	Absent	Present	Absent	Absent	149	178	5.37	0.82	4.18	0.08	170	1.98	24.7	31	9.83	1090	695	4.36	0.616	0.15	0	Chemotherapy	AWD, 43.3 months	Preserved	Interfollicular hyperplasia	Present	Medium-Large	Present	Negative	Positive	Negative	Positive	Positive	Positive	5	50	5	10.2	7.4	9.9
N7	M/58	NA	NA	Absent	Absent	Absent	Absent	Absent	NA	Absent	NA	NA	102	167	14.87	1.14	13.07	0.1	285	2.88	36.3	36.6	19.9	5620	4120	3000	0.816	0.219	509	Suppotive care	LOF	Effaced	Diffuse pattern	Present	Medium	Absent	Negative	Positive	Negative	Positive	Positive	Positive	10	15	0	16.7	12.3	17.6
N8	F/51	1	IIIS	Present	Present	Present	Present	Present	Absent	Absent	Present	Absent	98	124	5.77	0.37	4.87	0.01	NA	3.08	NA	NA	NA	NA	NA	NA	NA	NA	0	Suppotive care	AWD, 10.8 months	Effaced	Diffuse pattern	Present	Small-Medium	Absent	Negative	Positive	Positive	Positive	Positive	Positive	5	50	5	7.4	19.4	30.7
N9	F/61	2	NA	Absent	Absent	Absent	Absent	NA	NA	NA	NA	NA	117	316	4.68	1.35	2.57	0.43	NA	3.33	NA	NA	NA	NA	NA	NA	NA	NA	NA	Suppotive care	DOD, 26.5 months	Preserved	Interfollicular hyperplasia	Present	Medium	Absent	Negative	Positive	Negative	Positive	Positive	Positive	1	20	NA	7	9.8	17
N10	F/43	0	NA	Present	Absent	Absent	Present	Present	Absent	Absent	Absent	Absent	97	222	9.11	0.99	6.58	0.68	184	4.97	26.5	22.5	10.4	1840	1330	14.8	0.986	0.224	0	Chemotherapy	AWD, 35.2 months	Effaced	Diffuse pattern	Present	Small-Medium	Absent	Negative	Positive	Negative	Positive	Positive	Positive	0	40	20	10	16.2	29.2
N11	F/69	0	NA	Present	Present	Absent	Absent	Present	Present	NA	NA	NA	106	269	9.06	2.6	4.56	1.16	NA	2.17	NA	NA	44.5	2970	3230	NA	NA	NA	0	Chemotherapy	AWD, 35.5 months	Effaced	Diffuse pattern	Present	Medium-Large	Absent	Negative	Positive	Negative	Positive	Positive	Positive	5	60	0	4.3	35.5	30.3
N12	F/49	0	NA	Present	Absent	Absent	Present	Absent	Absent	Absent	Absent	Absent	110	282	6.84	1.05	4.95	0.25	249	6.79	25.2	40.7	13.1	4090	1980	612.98	0.828	0.187	NA	Chemotherapy	AWD, 55.1 months	Effaced	Diffuse pattern	Present	Medium	Absent	Negative	Positive	Positive	Positive	Positive	Positive	5	50	NA	15.3	30.1	22.2
