# Supplementary material for: Angioimmunoblastic T-cell lymphoma with predominant CD8+ tumor-infiltrating T-cells is a distinct immune pattern with an immunosuppressive microenvironment
Source: Front Immunol. 2022 Oct 17;13:987227. doi: 10.3389/fimmu.2022.987227 (PMC9618886; doi:10.3389/fimmu.2022.987227)
Supplement: Supplementary file 3 [file Table_2.xlsx]

## Sheet: TRB CDR3
Table S2: Shared and differential TRB CDR3 in CD8-predomiant AITLs and common AITLs
	CDR3.amino.acid.sequence	Shared cases	Frequency (%)																	P-value
			C1	C2	C3	C4	C5	N1	N2	N3	N4	N5	N6	N7	N8	N9	N10	N11	N12
1	CASSFSTCSANYGYTF	17	0.0111487	0.017145	0.00664147	0.00454908	0.0484888	0.00744629	0.00479603	0.004824	0.0111769	0.003887	0.00345796	0.0126174	0.029547	0.004683	0.0120579	0.0114134	0.0420845	0.482
2	CASSTQGGVYGYTF	16	0.00696796	0.00685801	0.00132829	0.00151636	0.0161629	0	33.5777	0.003216	0.00152412	0.0171028	0.379684	0.0042058	0.00274856	0.048391	0.00262127	0.00380445	0.00626791	0.531
3	CASSQEGWEGLNTEAFF	15	0.0571373	2.35058	0.00332074	0.00303272	0.670761	0	0.00205544	0.00643201	0.00558844	0	0.00484114	0.021029	0.0144299	0.006244	0.0167761	0.0114134	0.00984957	0.044
4	CASSYSGGTYGYTF	15	0.0222975	0.030861	0.00664147	0.00353818	0.371747	0	0.00205544	0.041808	0.0111769	0.0062192	0.0082991	0.0140193	0.816321	0.003122	0.0125821	0.0691142	0	0.966
5	CASSATGDQPQHF	15	0.030659	0.017145	0.0119547	0.00303272	0.0242444	0	0.00274059	0.000804001	0.00355628	0.00932879	0.00414955	0	0.00480997	0.0023415	0.146791	0.0025363	0.00358166	0.904
6	CATRYNYGYTF	15	0.0668924	0.0188595	0.00531318	0	0.0646517	0	0.00685147	0.0201	0.00863667	0.011661	0.00553273	0.0813122	0.00206142	0.0023415	0.00629106	0.0025363	0.00626791	0.194
7	CASSLLLGTEAFF	15	0.00696796	0.00857251	0	0.00252727	0.0242444	0	0.00274059	0.00643201	0.0579165	0.00777399	0.00414955	0.00280387	0.00549711	0.0054635	0.00681531	0.00190223	0.00716332	0.939
8	CASSERSGRAYEQYF	14	0.00418078	0.003429	0.00398488	18.7867	0.0242444	0	0	0.011256	0.00203216	0	0.00414955	0.0196271	0.00137428	0.003122	0.00366978	0.00126815	0.00268625	0.124
9	CSVEWWTGYYGYTF	14	5.43362	0.0017145	0.00132829	0	0.00808146	0	0.0013703	0.003216	0.00203216	0.0031096	0.00345796	0.00280387	0.000687139	0.001561	0.000524255	0.0025363	0	0.124
10	CASSLQETQYF	14	0.00418078	0.0051435	0.00332074	0.000505454	0	0	0	0.013668	0.00965276	0.0046644	0.00345796	0.0042058	0.0563454	0.003122	0.00314553	0.01712	0.0143266	0.265
11	CASSQRVPRAQGGGYTF	14	0.00139359	0	0.000664147	0.00202182	0.0404073	0	0.000685147	0	0.00203216	0.0023322	0.000691592	0.0042058	0.00343569	0.0007805	0.00314553	0.00126815	0.00358166	0.17
12	CASSPVGIYEQYF	13	0.00278719	0	0	0.000505454	0.0404073	0	0.000685147	0.00723601	0.0025402	0.0023322	0.000691592	0.00140193	0.094138	0	0.00314553	0.00380445	11.3906	0.535
13	CSPGGSSPLHF	13	0.00278719	0.0017145	0.000664147	0	0.00808146	0	0.0013703	0.003216	0.00101608	0.0015548	0	0	0.00137428	3.41703	0.00471829	0.000634075	0.00179083	0.538
14	CSARYGTSGYNEQFF	13	0.00278719	0.017145	0	0.00101091	0.0323258	0	0	0.001608	0	0.0046644	0.00276637	0.00140193	0.00480997	0.0039025	0.00366978	0.00380445	0.0205946	0.165
15	CASRSPGFYEQYF	12	0.00278719	0.003429	0.000664147	0	0.00808146	0	0.000685147	0.002412	0.00355628	0.0031096	0	0	6.02071	0	0.00419404	0.00443853	0.00358166	0.537
16	CASSRGPDYGYTF	12	0	0.003429	0.00132829	0	0.00808146	0	0.0013703	0.00402	0.00101608	0	0	0.00560774	0.00274856	5.91073	0.00262127	0.00126815	0.00179083	0.537
17	CASSQDRDRGTEAFF	12	0.00557437	0	0.00132829	0	0.00808146	0	0	0.002412	0.00203216	0.0015548	0	0.00280387	0.00755853	5.58057	0.00471829	0.00380445	0.00447708	0.536
18	CASSLGTGTNTEAFF	12	0	0	0.00265659	0.00101091	0.00808146	0	0.000685147	0.000804001	0.00152412	0.0015548	0.00276637	0.00280387	0.00206142	0	0.00314553	0.00126815	0	0.378
19	CASSPGTVYGYTF	11	0.0153295	0.003429	0	2.79162	5.16405	0	0	0.000804001	0.00152412	0.000777399	0	0.00841161	0	0	0.00104851	0.000634075	0.00179083	0.025
20	CSAVGSYNEQFF	11	0.00557437	0.00685801	0	0.00101091	0.105059	0	0.000685147	0	0	0.0069966	0	0.00560774	0.000687139	0.0007805	0.00262127	0.0025363	0	0.1
21	CASSYVGASYEQYF	10	0.00418078	0.003429	0	0	0.00808146	0	0	0	0.00203216	0.0015548	0.00138318	0	0	0.0023415	0.000524255	0.00190223	0.00537249	0.13
22	CSARDRGLGNTIYF	9	0	0.0017145	0	0	0	0	0	0.000804001	5.50563	0.000777399	0.000691592	0	0.00274856	0	0.00157276	0.00190223	0.0519341	0.532
23	CATSRDGGRSGEQYF	9	0	0	0.000664147	0.00101091	0	0	0	0.002412	0.00406432	0.0023322	0	0	5.47924	0	0.00471829	0.00380445	0.00268625	0.535
24	CASSRLLPPGEQYF	9	0	0	0	0	0.00808146	0	0.000685147	0.000804001	3.85399	0.000777399	0	0	0.00343569	0.0007805	0.00104851	0.00190223	0	0.537
25	CATSRDGSVGNTIYF	9	0.00836155	0	0	3.37138	0.00808146	0	0	0.003216	0	0	0.00138318	0.00981354	0	0.0023415	0.000524255	0.000634075	0	0.123
26	CASSVMGPYEQYF	9	0.00278719	0.0017145	0	3.0489	0	0	0	0	0.00152412	0	0.000691592	0.00560774	0	0	0.00104851	0.0025363	0.000895415	0.125
27	CASSLAVGLRTLGYTF	9	0	0	0.00132829	0	0	0	0	0	2.99134	0.000777399	0.000691592	0.00140193	0.00274856	0	0.000524255	0.000634075	0.00179083	0.535
28	CASSLGAGELFF	9	0.00139359	0.0017145	0	2.34025	0.0161629	0	0	0	0.00050804	0	0	0.00280387	0.00412283	0	0.000524255	0	0.316082	0.146
29	CASSLGRRVLEAFF	9	0.00139359	0	0	0.00151636	0	0	0.00274059	0.004824	0.0777301	0	0	0.0042058	0	0.001561	0.00209702	0	0.000895415	0.482
30	CASSADGGNEKLFF	9	0	0.0017145	0	0.000505454	0.0727331	0	0	0.000804001	0	0.000777399	0	0	0	0.001561	0.00157276	0.00190223	0.000895415	0.127
31	CSARDLMTGYIGYTF	9	0.00139359	0	0.000664147	0	0	0	0.000685147	0.000804001	0.00050804	0	0	0.00140193	0.00137428	0	0	0.00380445	0.000895415	0.482
32	CSVEDGIRGSMNTEAFF	9	0	0.0017145	0	0	0.0242444	0	0.000685147	0	0	0	0.000691592	0.00140193	0.000687139	0	0.00104851	0.000634075	0.00179083	0.138
33	CASSQRTGREQYF	9	0	0.0017145	0.000664147	0.00151636	0.00808146	0	0	0	0	0	0	0.00140193	0.000687139	0.0007805	0.000524255	0	0.000895415	0.043
34	CASSLLQNTEAFF	8	0	0	0	2.98016	0.00808146	0	0	0.000804001	0	0.000777399	0.00138318	0.00140193	0	0.0007805	0	0.000634075	0	0.124
35	CATSREREDSGELFF	8	0.00139359	0	0.000664147	0.00101091	0	0	0	0.002412	0	0	0	0.00280387	0	3.32883	0.00104851	0.000634075	0	0.536
36	CATSRALTEAFF	8	4.73961	0	0.000664147	0.000505454	0	0	0	0	0	0.0015548	0	0	0.00206142	0.0007805	0.00157276	0.000634075	0	0.125
37	CASSLVNTGELFF	8	4.05814	0.00857251	0	0	0	0	0	0.13668	0	0.000777399	0.000691592	0	0.000687139	0	0.000524255	0	0.00716332	0.129
38	CSVLPQGYGYTF	8	4.21144	0	0	0.000505454	0	0	0.000685147	0.000804001	0.00050804	0.0023322	0.000691592	0	0	0	0.000524255	0	0	0.125
39	CASSAYGAYEQYF	8	0.00139359	0.0017145	0	0	0	0	0	0.002412	0	0	0.000691592	0.00140193	0.0171785	0.0007805	0	0	2.04602	0.533
40	CASRPPGGSPLHF	8	0.00139359	0	0	0	0	0	0	0.000804001	0	0.0031096	0	0.00140193	1.42169	0	0.00104851	0.0025363	0.00268625	0.533
41	CASSQDPPTGTGGGNTIYF	8	0	0.0017145	0.00332074	0.00101091	0	0	0.00479603	0.001608	0	0.000777399	0	1.40053	0	0.0007805	0	0	0	0.538
42	CASSQVSTSGETQYF	8	0.00139359	0.0051435	0.00132829	0	0	0	0	0.002412	0	0.0046644	0	0	0.0900152	0.0007805	0.00104851	0	0	0.579
43	CATTRDTYEQYF	8	0	0	0.000664147	0.000505454	0.0484888	0	0	0	0.00152412	0	0.000691592	0	0	0.0007805	0.00157276	0	0.00179083	0.134
44	CATSTPTGYGYTF	8	0	0.003429	0	0	0	0	0	0.000804001	0.00050804	0.0023322	0	0.00280387	0	0.0007805	0.00157276	0	0.000895415	0.844
45	CASRTGLAGGTGELFF	8	0.00139359	0.0017145	0	0	0.00808146	0	0	0	0.00050804	0.003887	0	0.00280387	0	0.0007805	0.000524255	0	0	0.182
46	CASSPREGEAFF	8	0	0	0.000664147	0	0.0161629	0	0	0	0.00101608	0	0	0.00140193	0.000687139	0	0.00104851	0.000634075	0.00179083	0.177
47	CASSLKGPGVAFF	8	0	0.0017145	0.000664147	0.00101091	0.00808146	0	0.000685147	0	0.00101608	0.000777399	0	0	0	0	0	0	0.000895415	0.046
48	CASSLWDGIAIKPQHF	8	0	0	0.000664147	0	0.0161629	0	0.000685147	0.001608	0	0	0.000691592	0	0	0.0007805	0.000524255	0	0.000895415	0.16
49	CASSLIGQGGTEAFF	8	0.00139359	0.0017145	0	0	0	0	0	0.000804001	0	0	0	0	0.000687139	0.0007805	0.000524255	0.00126815	0.000895415	0.52
50	CASSATGNEQFF	7	0	0.0017145	0	0	0.0161629	0	0.0013703	0	0.00863667	0.0015548	3.28852	0	0	0	0	0.00126815	0	0.54
51	CAISEKGAKKKLFF	7	0	0.0017145	0	0	0.0161629	0	0	0.001608	0	0	0.000691592	0	0.0144299	0	0	0.000634075	3.12769	0.539
52	CASSSPANNYNEQFF	7	0	0	0.000664147	0	0	0	0	0.10854	0.0050804	0.000777399	1.89427	0	0.000687139	0	0	0	0.000895415	0.51
53	CASSQGTSGIYEQYF	7	0	0	0.000664147	1.37534	0.00808146	0	0	0	0	0	0.000691592	0.00140193	0	0	0.00157276	0	0.000895415	0.122
54	CASSVGSGTEAFF	7	0	0.0017145	0.000664147	1.37029	0	0	0	0.000804001	0	0.000777399	0.00276637	0.00280387	0	0	0	0	0	0.125
55	CASTTLDVNQPQHF	7	0	0	0	0	0	0	0.000685147	0	0.00050804	0	0	0	0.000687139	1.77642	0.00104851	0.000634075	0.0116404	0.532
56	CASRRWGGHYGYTF	7	0.00139359	0.0017145	0	1.00889	0	0	0	0.001608	0	0	0.000691592	0.00280387	0	0	0	0	0.000895415	0.124
57	CASSFGGEAFF	7	0	0	0	0	0	0	0	0.002412	0.00050804	0.000777399	0	0	1.18531	0	0.00471829	0.00126815	0.00179083	0.532
58	CASSLTDNYGYTF	7	0.00139359	0	0	0.000505454	0	0	0	0	0.00050804	0.0023322	0	0	0.000687139	0.911624	0	0.00126815	0	0.536
59	CSVEGQGAGYTF	7	0.00696796	0	0	0.000505454	0	0	0.000685147	0.735661	0	0	0.000691592	0	0	0.0007805	0.000524255	0	0	0.544
60	CATSREREGGYIF	7	0.00418078	0	0	0.00202182	0	0	0	0.639181	0	0	0.000691592	0.00140193	0	0	0.000524255	0.000634075	0	0.543
61	CASSPFSPQGRTEAFF	7	0.00139359	0.0017145	0	0	0.00808146	0	0	0.000804001	0	0	0	0	0.00549711	0	0.00104851	0	0.598138	0.549
62	CASSQGTGYEQYF	7	0	0	0	0	0	0	0.30215	0.000804001	0.0330226	0.000777399	0.00138318	0	0.000687139	0	0	0	0.000895415	0.485
63	CASSLGRLAGEGETQYF	7	0	0.0017145	0.000664147	0	0.0888961	0	0	0	0.00050804	0	0.000691592	0	0	0	0.00733957	0.000634075	0	0.129
64	CASSRPQGEDTEAFF	7	0	0	0.000664147	0	0.0404073	0	0.00205544	0.000804001	0	0	0.00138318	0.0042058	0	0	0	0.000634075	0	0.155
65	CASSPEETQYF	7	0.00139359	0	0.000664147	0	0.00808146	0	0	0.000804001	0	0	0.000691592	0	0	0.0007805	0.00157276	0	0	0.1
66	CSVHDGDNSPLHF	7	0	0	0	0.000505454	0.0161629	0	0	0	0.00101608	0	0	0.00140193	0	0	0.000524255	0.000634075	0.000895415	0.157
67	CATSTGTGEETQYF	6	0	0	0	0	0	0	0	0.001608	0	0.0031096	0	0.00140193	0.069401	0	0	5.6718	0.00268625	0.53
68	CASSGDPYGYTF	6	0	0	5.56223	0.00101091	0	0	0	0	0.00609648	0	0.00138318	0.00280387	0	0	0.00104851	0	0	0.125
69	CASTLGDGYTF	6	0	0.0017145	3.66941	0.000505454	0.00808146	0	0	0	0.00304824	0	0	0	0	0	0.000524255	0	0	0.123
70	CASSVVDMAGTEAFF	6	0	0	3.48013	0.00101091	0.00808146	0	0	0	0.00457236	0	0.000691592	0	0	0	0.00157276	0	0	0.124
71	CASSPDRGLGYTF	6	0	8.56565	0	0	0	0	0	0	0	0	0	0.00140193	0.00137428	0.0007805	0	0.00126815	0.000895415	0.125
72	CASSYTNTDTQYF	6	0	6.78942	0.000664147	0	0	0	0	0	0	0.000777399	0.000691592	0	0	0.0007805	0	0	0.000895415	0.125
73	CASSLAPREGYTF	6	0	0.0017145	0	0	0	0	0	0.001608	0.00050804	0	0	0	2.39605	0	0.00157276	0.0158519	0	0.533
74	CASSSQGSSYNEQFF	6	0	0.0017145	0	1.70035	0	0	0	0	0	0.000777399	0	0.00140193	0.000687139	0	0.000524255	0	0	0.124
75	CATSKFAGEEQYF	6	0	0	0.00132829	0	0	0	0	0	0.00101608	0.000777399	0.000691592	0	0.00824567	0	0	1.87496	0	0.534
76	CASSNGEGMYEQYF	6	0	0	0	0	0	0	0	0	1.50024	0	0	0	0.00137428	0.0007805	0.00157276	0.00126815	0.000895415	0.534
77	CASSFLTEAFF	6	0	0	0.000664147	1.44711	0	0	0	0.002412	0.00101608	0	0.00138318	0	0	0	0.000524255	0	0	0.125
78	CASSWGPRTEAFF	6	0	0.0017145	0	1.25302	0	0	0	0.001608	0	0	0.000691592	0.00280387	0.000687139	0	0	0	0	0.125
79	CASSPDYEQYF	6	2.91121	0	0	0	0	0	0	0.000804001	0	0.000777399	0.000691592	0	0.000687139	0	0.000524255	0	0	0.125
80	CATRDGSSYNSPLHF	6	0	0	0	0	0	0	0	0	0	0.0015548	0.00207478	0	0.00412283	0	0.000524255	1.15909	0.000895415	0.533
81	CASSPLSSITEAFF	6	0.00139359	0.0017145	0.00597733	0	0.00808146	0	0	0	0	0.0023322	0	2.40572	0	0	0	0	0	0.543
82	CASSSSRGVSSGGEAFF	6	0.00139359	0.0017145	0	0	0	0	0	1.23012	0.00101608	0	0.000691592	0.00140193	0	0	0	0	0	0.537
83	CASSHYVGAGPMNTEAFF	6	0	0.003429	0	0.000505454	0	0	0	0	0	0	0	0	0.00412283	0	0.000524255	0.804007	0.000895415	0.538
84	CASSPDGMNTEAFF	6	0	0.0017145	0	0.581272	0	0	0	0	0	0	0.000691592	0.00140193	0	0.0007805	0	0	0.000895415	0.124
85	CASRPGNGGEKLFF	6	0	0	0.00132829	0	0	0	0.000685147	0.764605	0.00050804	0.000777399	0	0	0	0	0	0	0.000895415	0.536
86	CATSRGQGFYNEQYF	6	0.00139359	0	0	0	0	0	0	0	0.00050804	0	0.000691592	0	0.00274856	0	0	0.568765	0.000895415	0.535
87	CASSQPGYEQYF	6	0.00278719	0	0	0.430647	0	0	0	0	0	0.000777399	0.00138318	0.00140193	0	0	0	0	0.000895415	0.123
88	CASSRTGTGTYEQYF	6	0	0.0017145	0	0	0	0	0	0.000804001	0	0	0	0	0.539404	0	0.00157276	0.00126815	0.000895415	0.535
89	CASSGPDIPPHEQYF	6	0	0	0.000664147	0	0	0	0	0	0.00050804	0	0.000691592	0	0.00343569	0	0.000524255	0.422294	0	0.532
90	CSARSGNTIYF	6	0	0	0.000664147	0.000505454	0.00808146	0	0.000685147	0	0	0	0.000691592	0.141595	0	0	0	0	0	0.597
91	CASSLTALEAFF	6	0.00139359	0.0017145	0.000664147	0	0.00808146	0	0	0	0.00203216	0.000777399	0	0	0	0	0	0	0	0.038
92	CASSQDFGDRRRHEQYF	6	0	0	0	0	0	0	0	0.000804001	0.00101608	0	0.000691592	0.00140193	0	0	0.00157276	0.000634075	0	0.079
93	CASSQTTGKLFF	6	0	0	0	0	0	0	0.000685147	0.002412	0	0.000777399	0.000691592	0	0	0.0007805	0.00104851	0	0	0.124
94	CASSLSSQNYGYTF	6	0	0	0.000664147	0	0.00808146	0	0	0	0.00050804	0.000777399	0	0	0.00137428	0	0	0	0.00179083	0.195
95	CASSPLMGLPSSGANVLTF	6	0	0	0.000664147	0	0.00808146	0	0	0.000804001	0.00101608	0	0	0	0	0.001561	0.000524255	0	0	0.177
96	CATSREGGSGETQYF	6	0	0	0	0	0.00808146	0	0	0	0	0.000777399	0.000691592	0	0	0	0.00104851	0.000634075	0.000895415	0.226
97	CASSLFSNTEAFF	6	0	0	0.000664147	0	0	0	0	0.000804001	0	0	0	0.00140193	0.000687139	0	0.000524255	0.000634075	0	0.383
98	CASSRTVLNTEAFF	6	0	0.0017145	0	0	0	0	0	0	0	0.000777399	0	0	0.000687139	0.0007805	0.000524255	0	0.000895415	0.893
99	CASSWGTGASDTEAFF	5	0	0.0462915	3.73849	0	0	0	0	0	0.00355628	0.000777399	0	0	0	0	0.000524255	0	0	0.119
100	CASSTTGTTPAGELFF	5	0	0	0.000664147	0	0.00808146	0	0	0	0.0137171	0.000777399	3.09556	0	0	0	0	0	0	0.537
101	CASSERGLQETQYF	5	0	0	0	0	0.00808146	0	0	0	0.00050804	0.0023322	0	0	0.0329827	0	0	2.69482	0	0.533
102	CASSPEGAGDYYEQYF	5	0.00139359	0.0017145	0	1.83631	0	0	0	0.000804001	0	0	0.00138318	0	0	0	0	0	0	0.124
103	CASSLETLVGETQYF	5	0	0	0	0.000505454	0	0	2.20206	0	0	0.000777399	0.0214393	0.00140193	0	0	0	0	0	0.532
104	CASSEWSTTSYEQYF	5	0	0	0	1.47997	0	0	0.000685147	0.000804001	0	0	0	0.00560774	0	0	0	0.000634075	0	0.125
105	CAREAGTGTSGNTIYF	5	0	0.0017145	0	0	0	0	1.75672	0.002412	0	0	0.015215	0	0	0.001561	0	0	0	0.532
106	CASSMDGRGNTEAFF	5	0.00139359	0.017145	0	0	0.0161629	0	0	0	0	1.69007	0	0	0.000687139	0	0	0	0	0.556
107	CASSLGERGFSPLHF	5	0	0.0017145	0.00132829	1.06246	0	0	0.000685147	0	0	0	0	0.00140193	0	0	0	0	0	0.124
108	CASRGQSYEQYF	5	0	0	0	0	0.00808146	0	0	0	0.00050804	0	0.000691592	0	0.00480997	0	0	1.30619	0	0.54
109	CASSQRGDDGYTF	5	0	0.0017145	0	0	0	0	0	0.000804001	0.00101608	0	0	0	0	1.57115	0.000524255	0	0	0.536
110	CSAPPGQPNSPLHF	5	0.00278719	0	0	0.938628	0	0	0	0	0	0	0.000691592	0.00140193	0	0	0	0	0.000895415	0.124
111	CASRDRLGATEAFF	5	0	0	0	0	0	0	0.000685147	0	0	0	0	0	1.24991	0	0.00419404	0.00126815	0.00179083	0.533
112	CASSQDRGFTEAFF	5	0	0	0	0	0.00808146	0	0	1.40298	0.00050804	0	0.00138318	0	0	0	0.000524255	0	0	0.541
113	CASSLPGTGHTEAFF	5	0.00139359	0.0017145	0	0.876457	0	0	0	0.000804001	0	0	0	0.00140193	0	0	0	0	0	0.123
114	CASSSLAGGVNEQFF	5	0	0	0	0.000505454	0	0	0	0	0.743262	0	0	0	0	0.0007805	0	0.000634075	0.00179083	0.535
115	CASSPGTNHGYTF	5	0	0	0	0.00101091	0	0	0	0	0	0.000777399	0	0	0.00480997	0	0	0.813518	0.00179083	0.533
116	CASSPVFERGSNSPLHF	5	0.00139359	0.0017145	0	0.00101091	0.00808146	0	0	0.956761	0	0	0	0	0	0	0	0	0	0.548
117	CASSQDRGYSPLHF	5	0	0	0	0.000505454	0	0	0.000685147	0.950329	0	0	0	0	0.000687139	0	0	0	0.000895415	0.536
118	CASSYRREGNTEAFF	5	0	0	0.00796977	0	0.00808146	0	0	0.000804001	0	0.0023322	0	1.53512	0	0	0	0	0	0.545
119	CATSRENRGTEAFF	5	0	0	0	0	0	0	0	0	0.00101608	0	0	0	0.000687139	0.0007805	0.574583	0.000634075	0	0.534
120	CASSPDRNYGYTF	5	0.00139359	0	0.000664147	0	0	0	0.000685147	0	0.00457236	0	0.726863	0	0	0	0	0	0	0.536
121	CSAYRDLNTEAFF	5	0	0	0	0	0	0	0	0.001608	0.519217	0	0	0	0.000687139	0	0	0.000634075	0.00268625	0.531
122	CASSQVRGGNYGYTF	5	0.00139359	0	0	0	0	0	0	0	0	0.0023322	0	0	0.00206142	0	0.000524255	0.641684	0	0.535
123	CASSADGMNTEAFF	5	0	0	0	0	0	0	0	0	0.465364	0.0015548	0.000691592	0	0.00137428	0	0.000524255	0	0	0.532
124	CASSLNTGELFF	5	0.0501693	0	0	0	0	0	0.376831	0	0.0025402	0.000777399	0.177047	0	0	0	0	0	0	0.504
125	CASSLDSYEQYF	5	0	0	0	0	0	0	0	0.000804001	0.00050804	0.0023322	0	0	0	0	0.416782	0.0183882	0	0.513
126	CASSDWTLGYTF	5	0.00139359	0	0	0.41245	0	0	0	0	0	0	0	0.00280387	0.000687139	0	0	0.000634075	0	0.125
127	CASTAGPSTEAFF	5	0	0	0	0.41245	0	0	0.000685147	0.000804001	0	0	0	0.00140193	0.000687139	0	0	0	0	0.126
128	CASSDAGGRSSYNEQFF	5	0	0	0	0	0.00808146	0	0	0	0.398303	0.000777399	0.000691592	0	0	0.0007805	0	0	0	0.553
129	CASSLAVAGGYEQYF	5	0	0	0	0	0	0	0	0	0	0.000777399	0.000691592	0	0.498863	0	0.00104851	0.000634075	0	0.533
130	CASGTGPHYGYTF	5	0	0.003429	0	0	0.0161629	0	0	0	0.00050804	0	0	0	0.00687139	0	0	0	0.597242	0.563
131	CASSLVMGETEAFF	5	0	0	0	0.34017	0.00808146	0	0.000685147	0	0	0	0.000691592	0.00140193	0	0	0	0	0	0.116
132	CASSRGSPLHF	5	0	0	0	0.000505454	0	0	0	0	0	0.000777399	0.000691592	0	0.00137428	0	0	0.410881	0	0.534
133	CASSLIQGPEAFF	5	0	0	0.000664147	0	0	0	0	0	0.00050804	0	0.000691592	0	0	0	0.338668	0.000634075	0	0.536
134	CASSRARTGEAFF	5	0	0	0	0	0	0	0	0	0.00101608	0	0	0	0.000687139	0.482349	0.00104851	0	0.000895415	0.533
135	CSVEGLAENYEQYF	5	0.00139359	0	0	0	0	0	0	0	0.00101608	0	0.000691592	0	0.000687139	0	0	0.365861	0	0.537
136	CASSISDWNTEAFF	5	0	0	0.00199244	0	0	0	0	0.000804001	0	0	0	0	0.344944	0	0.00157276	0.000634075	0	0.538
137	CASSLGGTEAFF	5	0.00139359	0.003429	0	0	0	0	0	0	0.00050804	0.260429	0.114804	0	0	0	0	0	0	0.415
138	CSVGQGTGQPQHF	5	0	0	0	0.000505454	0	0	0	0	0	0	0	0.00140193	0.00137428	0	0.259506	0	0.000895415	0.532
139	CASSLGGNTEAFF	5	0.0947643	0	0.231123	0	0.00808146	0	0	0	0	0	0	0	0.0453512	0	0.000524255	0	0	0.041
140	CAPCGRNHNQPQHF	5	0	0	0	0	0.00808146	0	0	0.000804001	0	0	0	0	0	0.361371	0.000524255	0	0.00268625	0.553
141	CASSHSGANVLTF	5	0	0	0.000664147	0	0	0	0	0	0.00050804	0.000777399	0.000691592	0	0	0.362152	0	0	0	0.535
142	CASSLGTSGFEQYF	5	0	0	0	0	0	0	0	0	0.00050804	0.000777399	0	0	0.288598	0	0.00104851	0	0.00179083	0.53
143	CASSLSGTMAPLHF	5	0	0.0017145	0.000664147	0	0	0	0	0.000804001	0	0.000777399	0	0.583205	0	0	0	0	0	0.539
144	CASSFMGVALRAFF	5	0	0	0	0	0	0	0	0	0	0.000777399	0	0	0.28104	0	0.00104851	0.000634075	0.000895415	0.531
145	CSVDWGRAEAFF	5	0	0	0	0.000505454	0.00808146	0	0	0	0	0	0	0	0.00343569	0.0007805	0	0	0.356375	0.554
146	CASSQDGRQPQHF	5	0	0.0017145	0	0	0.00808146	0	0	0	0	0	0	0	0.00137428	0	0.208653	0	0.00268625	0.574
147	CASSPFAGGRRNYGYTF	5	0.53932	0.003429	0	0	0	0	0.000685147	0	0	0	0	0.00140193	0	0	0	0	0.000895415	0.123
148	CASSSTGSTEAFF	5	0	0	0	0	0	0	0	0	0	0.000777399	0	0	0.243247	0	0.000524255	0.000634075	0.000895415	0.531
149	CASSSASYEQYF	5	0	0	0.000664147	0	0.00808146	0	0	0.000804001	0	0	0	0	0	0.270053	0	0	0.000895415	0.565
150	CASSLYKQGARVEQYF	5	0	0	0	0	0	0	0	0	0.00050804	0.000777399	0	0.00140193	0	0	0.170907	0.000634075	0	0.528
151	CASRRLAGSAGELFF	5	0	0	0.000664147	0.000505454	0	0	0	0.000804001	0	0	0	0	0.000687139	0.222442	0	0	0	0.538
152	CASSQETQYF	5	0.348398	0.0017145	0	0	0	0	0	0	0.00050804	0	0	0.00140193	0	0.010927	0	0	0	0.128
153	CASSQPNQPQHF	5	0	0.0017145	0	0	0	0	0	0	0	0	0	0	0.000687139	0.183417	0.00104851	0	0.00179083	0.537
154	CASSLGYEQYF	5	0.0278718	0	0	0	0	0	0	0	0.0289583	0	0	0.151409	0.000687139	0	0.0110093	0	0	0.612
155	CASSPGAYNEQFF	5	0	0.0017145	0.000664147	0	0	0	0	0	0	0	0.00138318	0	0.00137428	0	0	0	0.153116	0.543
156	CASSQGQGDGYTF	5	0	0	0	0	0	0	0	0	0.00101608	0.000777399	0	0	0	0.0007805	0	0.00126815	0.15043	0.525
157	CASSLGQGTYNEQFF	5	0.181167	0	0	0	0	0	0	0	0	0	0	0.00140193	0.0213013	0.0007805	0	0	0.000895415	0.148
158	CASSQGGLLFYEQYF	5	0	0.0017145	0	0	0	0	0	0.000804001	0	0	0	0	0	0.112392	0.000524255	0.00126815	0	0.541
159	CASSSDANTIYF	5	0	0.0017145	0.000664147	0.000505454	0	0	0.0013703	0	0	0	0	0.13038	0	0	0	0	0	0.553
160	CASAGFSGNTIYF	5	0	0.0017145	0.000664147	0.000505454	0	0	0	0.000804001	0	0	0	0.126174	0	0	0	0	0	0.556
161	CASSSGQGNTIYF	5	0	0	0.000664147	0.000505454	0	0	0	0	0	0	0.00138318	0.0518716	0.000687139	0	0	0	0	0.541
162	CASSFSGGASEQFF	5	0	0	0.00464903	0	0	0	0	0.000804001	0.00050804	0.000777399	0	0	0	0	0.000524255	0	0	0.247
163	CASSRGGQGGTYGYTF	5	0	0.0017145	0	0	0	0	0	0	0.00050804	0	0	0	0.00412283	0	0.000524255	0	0.000895415	0.784
164	CASSPQDYGYTF	5	0	0	0	0	0	0	0	0	0.00101608	0	0.000691592	0	0.000687139	0	0.00209702	0	0.000895415	0.155
165	CASSRPQGGYTF	5	0	0	0	0.000505454	0	0	0	0	0.00050804	0	0	0	0.00137428	0	0.00104851	0.00190223	0	0.347
166	CASSPSGLDQPQHF	5	0	0.0017145	0	0	0.0323258	0	0	0	0	0	0	0.00140193	0.000687139	0	0	0	0.000895415	0.116
167	CASSHRDRMNTEAFF	5	0	0	0	0	0	0	0.000685147	0	0	0.000777399	0	0.00140193	0.00206142	0	0.000524255	0	0	0.164
168	CASSPKYSSEAFF	5	0	0	0	0	0.00808146	0	0	0	0.00152412	0	0	0	0.000687139	0	0.000524255	0	0.000895415	0.217
169	CASSQVVGETQYF	5	0.00139359	0	0	0	0.00808146	0	0	0	0	0	0	0	0	0	0.00157276	0.000634075	0.000895415	0.12
170	CASSKGPDTEAFF	5	0.00139359	0	0	0	0.00808146	0	0	0	0.00050804	0	0	0	0	0	0	0.000634075	0.00179083	0.118
171	CSVEGWKGEAFF	5	0	0	0	0	0.0161629	0	0	0	0.00050804	0	0	0	0.000687139	0	0.000524255	0	0.000895415	0.151
172	CASSFRLNTEAFF	5	0	0.0017145	0	0	0	0	0	0	0.00050804	0	0	0	0.000687139	0	0	0.000634075	0.000895415	0.666
173	CASSLMRQGATEQYF	5	0	0	0.000664147	0	0.00808146	0	0.000685147	0	0.00050804	0	0	0	0	0	0.000524255	0	0	0.123
174	CASSQETSYGYTF	5	0	0.0017145	0	0.000505454	0	0	0	0	0.00050804	0	0.000691592	0.00140193	0	0	0	0	0	0.44
175	CASSQLQGNYTF	5	0	0.0017145	0	0	0.00808146	0	0	0	0	0	0.000691592	0	0.000687139	0	0	0	0.000895415	0.09
176	CATSDKTSGRGYTF	5	0	0	0	0	0	0	0	0.000804001	0.00050804	0	0	0.00140193	0	0	0.000524255	0.000634075	0	0.142
177	CASSLEGGPGPQHF	4	0	0	0	0.000505454	0	0	0	0	0.00812864	0	3.70209	0	0	0	0.00104851	0	0	0.535
178	CASSLGYGGEAFF	4	0	0	2.9787	0	0	0	0	0	0.00406432	0	0	0.00140193	0	0	0.000524255	0	0	0.125
179	CASSEPGQGYNSPLHF	4	0	0	0.000664147	0	0	0	2.87762	0	0	0	0.0200562	0.00140193	0	0	0	0	0	0.533
180	CASSLEGGDTQYF	4	0	0.0017145	0	0	0	0	0	0	0.00609648	0	2.60661	0.00140193	0	0	0	0	0	0.535
181	CASSVGDTEAFF	4	0	0	0	1.86462	0	0	0	0	0	0.000777399	0.00138318	0.00280387	0	0	0	0	0	0.125
182	CASSRQGGTDTQYF	4	0	0	0.000664147	0	0	0	0	0	0	0	0	0	0	0.0007805	1.92087	0.000634075	0	0.536
183	CASSLYRGETQYF	4	0	0	0	0	0	0	0	0	0	0.0023322	0	0	0.0357312	0	0	2.25921	0.000895415	0.529
184	CASGIRAHEQFF	4	0	0	0	0	0	0	0	0.000804001	0	0.0023322	0	0	0.00618425	0	0	2.00495	0	0.534
185	CASSPRTIHEAFF	4	0	0.0017145	2.08675	0	0.0161629	0	0	0	0.00304824	0	0	0	0	0	0	0	0	0.121
186	CASSPQNTEAFF	4	0	0.003429	0	0	21.3593	0	0	0	0	0	0	0	0	0.0007805	0	0	0.000895415	0.125
187	CASSYSDLDIFYTGELFF	4	0	0	1.69424	0	0	0	0	0	0.00355628	0	0	0.00140193	0.000687139	0	0	0	0	0.125
188	CASSLTLPGGDNEQFF	4	0	0	0	0	0	0	0	0	1.28128	0.000777399	0.000691592	0	0	0	0	0	0.000895415	0.535
189	CASRTGTGYSEQFF	4	0	0	0	1.19894	0	0	0	0	0	0	0	0.00280387	0	0	0.00104851	0.000634075	0	0.125
190	CASSQETGRDSPLHF	4	0	0	0	0	18.159	0	0	0.000804001	0	0	0	0	0	0	0.000524255	0.00126815	0	0.125
191	CASSQDWTSGGRFF	4	0.00139359	0.0017145	0	0	0	0	0	0	0.0025402	0	1.5215	0	0	0	0	0	0	0.537
192	CASSPPLWTGDRVTQYF	4	0.00278719	0	0	1.11149	0	0	0	0	0.00101608	0	0	0.00280387	0	0	0	0	0	0.124
193	CASSSPRTENTDTQYF	4	0	0.0017145	0	0	0	0	0	0	1.0994	0	0	0	0.000687139	0	0.000524255	0	0	0.537
194	CASSYFPENTEAFF	4	0	0	0	0	0	0	0	0	0.985597	0	0	0	0.00549711	0	0.00104851	0	0.00179083	0.532
195	CASSPLPGEGYTF	4	0.00557437	0	0	0.00151636	0	0	0	1.40539	0	0	0	0	0	0	0.00104851	0	0	0.541
196	CSVEDRVEGYTF	4	0.00139359	0	0	0	0	0	0	0	0	0.000777399	0	0	0.00480997	0	0	1.07603	0	0.535
197	CAIHSQAPSTEAFF	4	0	0	0	0	0	0	0.000685147	0	0	0	0.000691592	0	0.00618425	0	0	0.9974	0	0.533
198	CASSQIGGRELFF	4	0	0	0	0	0.00808146	0	0	0	0	0	0	0	0.0158042	0	0.000524255	0	1.37446	0.537
199	CASSLDRTNYGYTF	4	0.00418078	0	0	0.00151636	0	0	0	1.22449	0	0.000777399	0	0	0	0	0	0	0	0.54
200	CASSPQVMNTEAFF	4	0	0	0	0	0	0	0	0	0.00203216	0.000777399	0	0	0	0	0.78743	0.000634075	0	0.534
201	CASRAGETEAFF	4	0	0	0	0	0	0	0	0	0	0	0	0	0.00412283	0	0.000524255	0.869951	0.00179083	0.533
202	CASSSGRRHKDSPLHF	4	0	0	0.00199244	0.000505454	0	0	0	0	0	0	0	1.82672	0	0	0.000524255	0	0	0.537
203	CSVGTGAYNEQFF	4	0	0	0	0.000505454	0	0	0	0	0.662992	0	0	0	0	0	0.000524255	0.000634075	0	0.536
204	CASSLHRHTEAFF	4	0	0	0	0	0	0	0	1.00822	0.00050804	0	0.00138318	0	0	0	0.000524255	0	0	0.535
205	CAWSVGTGNQPQHF	4	0	0	0	0	0	0	0	0.000804001	0.00050804	0	0	0	0.00137428	0	0	0.775474	0	0.535
206	CASSLGDLTPYEQYF	4	0	0	0	0	0.0161629	0	0	0	0.00101608	0	0	0	0	0.945185	0	0	0.000895415	0.552
207	CASSPGNEQYF	4	0	0	0	0	0	0	0	0	0.0025402	0	0	0	0.822505	0	0.00209702	0.00126815	0	0.533
208	CASSQGRWYEQYF	4	0.00278719	0	0.00531318	0	0	0	0	0	0	0	0	1.61503	0	0	0	0	0.000895415	0.541
209	CASSPGTLAFF	4	0.00139359	0	0	0	0	0	0	0.924601	0	0	0.00345796	0	0	0	0.000524255	0	0	0.536
210	CASSQEGQGGWEQYF	4	0	0	0	0	0.00808146	0	0	0	0	0.000777399	0	0	0.00480997	0	0	0.700019	0	0.544
211	CASSYSGTASSYNSPLHF	4	0	0	0	0	0	0	0	0	0.561892	0	0.000691592	0.00140193	0	0	0	0	0.000895415	0.534
212	CASSSRTSRTANEQFF	4	0	0	0.000664147	0	0	0	0.000685147	0	0	0	0	0	0.00206142	0	0	0.680363	0	0.535
213	CASSPRGDYNRGHYGYTF	4	0	0.0017145	0	0	0	0	0	0.000804001	0.00050804	0	0	0	0	0.778939	0	0	0	0.537
214	CATSRDGQADEKLFF	4	0	0	0	0	0	0	0	0	0.00050804	0.0015548	0	0	0.000687139	0	0	0.614419	0	0.534
215	CASSQGFEQYF	4	0	0	0	0	0	0	0.537156	0.123816	0	0	0.00553273	0	0.000687139	0	0	0	0	0.446
216	CASSYGIGAGELFF	4	0	0	0	0	0	0	0	0	0	0	0.000691592	0	0	0.735231	0.000524255	0.00126815	0	0.535
217	CASSPTGGHTEAFF	4	0	0	0	0.000505454	0	0	0	0.745309	0.00050804	0	0.00138318	0	0	0	0	0	0	0.536
218	CATRLWPTSPLHF	4	0	0	0	0	0	0	0	0	0.00355628	0.000777399	0.63004	0	0	0	0.000524255	0	0	0.533
219	CATSTTRELVGELFF	4	0	0	0	0.000505454	0	0	0	0	0.0025402	0.000777399	0.627965	0	0	0	0	0	0	0.535
220	CAISDTGGSYEQYF	4	0	0	0	0	0	0	0	0	0.442503	0	0.000691592	0	0.000687139	0	0	0.000634075	0	0.534
221	CASSSQGNNNSPLHF	4	0	0	0	0.000505454	0	0	0	0.000804001	0	0	0	0	0.00549711	0	0	0	0.752149	0.533
222	CASSQELRATGYTF	4	0.00139359	0	0	0.00151636	0	0	0	0.671341	0	0.0023322	0	0	0	0	0	0	0	0.539
223	CASSPNPRAGLGSNTEAFF	4	0	0	0	0	0	0	0	0	0	0.0023322	0	0	0.00412283	0	0	0.514235	0.000895415	0.53
224	CASTNLGTEMGEQFF	4	0	0.0017145	0.526669	0	0	0	0.000685147	0	0.00101608	0	0	0	0	0	0	0	0	0.124
225	CASSPLGNEQFF	4	0	0	0	0	0	0	0	0	0.00050804	0.0023322	0	0.00280387	0	0	0.405249	0	0	0.53
226	CASSQSDRSNQPQHF	4	1.07864	0	0	0.000505454	0	0	0	0.000804001	0	0.000777399	0	0	0	0	0	0	0	0.125
227	CASSPQETQYF	4	0.00139359	0.0017145	0	0	0	0	0	0	0	0.0528632	0	0	0	0	0.367503	0	0	0.487
228	CASSFHRDFYGYTF	4	0	0	0	0	0.0161629	0	0	0	0	0	0	0	0.00893281	0	0	0.000634075	0.653653	0.554
229	CASSESDPNSPLHF	4	1.0215	0	0	0	0	0	0	0.000804001	0	0.000777399	0	0	0	0	0	0	0.00179083	0.125
230	CASSLFGGGELFF	4	0	0	0.000664147	0	0	0	0.000685147	0.588529	0	0	0	0	0	0	0.000524255	0	0	0.536
231	CASSQVNREVYGYTF	4	0	0	0	0	0.00808146	0	0	0	0.371885	0	0	0	0.000687139	0	0	0	0.000895415	0.555
232	CASTLGAGPSWGYTF	4	0	0	0	0	0	0	0	0	0	0.000777399	0.000691592	0	0.00206142	0	0	0.461607	0	0.533
233	CASSPTGVTEAFF	4	0	0	0	0	0	0	0	0.56682	0	0	0.000691592	0.00140193	0	0	0.000524255	0	0	0.534
234	CATSRDKAGPKEDTEAFF	4	0	0	0.454941	0	0	0	0	0	0.00050804	0	0	0.00140193	0	0	0.000524255	0	0	0.125
235	CASSQATGSYGYTF	4	0	0.0017145	0.00265659	0	0	0	0	0	0	0.000777399	0	0.940698	0	0	0	0	0	0.54
236	CASSYALPIGGYRVVPYGGQFF	4	0	0	0	0	0	0	0.0013703	0	0	0	0	0	0.000687139	0.524496	0.000524255	0	0	0.534
237	CASRHGRSSGNTIYF	4	0.919771	0	0	0	0.00808146	0	0	0.001608	0	0.000777399	0	0	0	0	0	0	0	0.121
238	CASSDSPMTEAFF	4	0	0	0	0	0	0	0	0.000804001	0	0	0	0	0.450076	0	0.00104851	0.000634075	0	0.534
239	CASSPGFNGYTF	4	0	0	0	0	0	0	0	0.001608	0	0.000777399	0	0	0.00137428	0	0	0.403906	0	0.532
240	CASSQGSEYEQYF	4	0.00139359	0	0.399153	0	0.00808146	0	0	0	0.00101608	0	0	0	0	0	0	0	0	0.115
241	CATSDGRLNQPQHF	4	0	0	0	0	0	0	0	0	0.00050804	0.0015548	0	0	0	0.465178	0.000524255	0	0	0.534
242	CASSRDRNTEAFF	4	0	0	0	0	0	0	0	0	0	0.000777399	0	0	0.00343569	0	0	0.311331	0.0850645	0.433
243	CASSSRTGRGNTIYF	4	0.00139359	0	0	0.000505454	0	0	0	0	0	0	0.00207478	0	0	0.454251	0	0	0	0.538
244	CASSFGYGYTF	4	0	0	0	0	0.00808146	0	0	0	0.00101608	0	0	0	0	0	0.304592	0.00126815	0	0.559
245	CSASGTGSYEQYF	4	0	0.0017145	0	0	0	0	0	0.459888	0	0	0.000691592	0	0.000687139	0	0	0	0	0.538
246	CASSITYDEAFF	4	0.795741	0.0017145	0	0	0	0	0	0	0	0	0	0	0.000687139	0	0.000524255	0	0	0.124
247	CASSLVRTGELFF	4	0	0	0	0	0.00808146	0	0	0	0	0.000777399	0	0	0.00137428	0	0	0.348107	0	0.556
248	CATSRGGQVAEAFF	4	0	0	0	0	0.00808146	0	0	0.000804001	0	0	0	0	0.00343569	0	0	0	0.487106	0.548
249	CASSGRHEQYF	4	0	0	0	0	0	0	0.000685147	0	0	0.000777399	0	0	0	0.424592	0	0.000634075	0	0.534
250	CASSSGGLGNSPLHF	4	0	0	0	0.000505454	0	0	0	0	0	0.000777399	0	0.759849	0	0	0.000524255	0	0	0.536
251	CSVDEGTDTQYF	4	0	0	0	0	0	0	0	0	0	0.000777399	0	0	0.000687139	0	0.000524255	0.343669	0	0.534
252	CASKAVGYEQYF	4	0	0	0	0.000505454	0	0	0	0.41808	0	0	0.000691592	0	0	0	0.000524255	0	0	0.536
253	CASSVSRDTKKPNYGYTF	4	0	0	0	0	0	0	0.342574	0	0	0.000777399	0.00553273	0	0	0.0007805	0	0	0	0.527
254	CASSDTLNTEAFF	4	0	0	0	0	0.00808146	0	0	0	0.249448	0	0	0	0.000687139	0	0	0.000634075	0	0.566
255	CASICKGSSYNSPLHF	4	0	0	0	0	0.0161629	0	0	0.386724	0	0	0	0	0	0	0.000524255	0.000634075	0	0.576
256	CASRGQNNEKLFF	4	0	0	0	0	0	0	0	0.000804001	0	0	0	0	0.000687139	0.373079	0.000524255	0	0	0.534
257	CASSVGLTAGNTIYF	4	0	0	0	0	0	0	0	0	0	0	0	0.00140193	0.00137428	0	0.000524255	0.287236	0	0.531
258	CASSQGGTYEQYF	4	0	0	0.000664147	0	3.38613	0	0	0.000804001	0	0	0	0	0	0	0	0.000634075	0	0.125
259	CASSQVHAGYGYTF	4	0.00278719	0	0	0.209763	0	0	0	0.000804001	0	0	0	0.00140193	0	0	0	0	0	0.12
260	CASSLVRDMRTEAFF	4	0	0	0	0	0	0	0	0.000804001	0	0.000777399	0	0	0.00206142	0	0	0.260605	0	0.53
261	CSVPDSGYNEQFF	4	0	0	0	0	0	0	0	0	0.00101608	0	0	0	0.00206142	0.0007805	0	0	0.36712	0.531
262	CASREDRANSPLHF	4	0	0	0	0	0	0	0	0	0	0.000777399	0	0	0.00137428	0	0.000524255	0.248557	0	0.531
263	CASSQEASRGSYEQYF	4	0	0	0	0	0	0	0.000685147	0	0	0	0	0	0	0.304395	0.000524255	0.000634075	0	0.533
264	CASSPRTGEFYGYTF	4	0	0	0.00132829	0	0	0	0	0	0	0.000777399	0	0	0.00137428	0	0	0.244119	0	0.537
265	CASSQESTGEGGYTF	4	0	0.0017145	0.00132829	0.00101091	0	0	0	0.30552	0	0	0	0	0	0	0	0	0	0.549
266	CASSSQANSPLHF	4	0.00139359	0	0.251048	0	0	0	0	0	0.00050804	0.000777399	0	0	0	0	0	0	0	0.123
267	CASSQSGHSNTEAFF	4	0	0	0	0	0.00808146	0	0	0	0.00101608	0	0	0	0.00549711	0	0	0	0.327722	0.551
268	CASSLDYYNEQFF	4	0	0	0	0	0	0	0.166491	0.015276	0	0	0.00138318	0.151409	0	0	0	0	0	0.335
269	CASSGPTRGGERKAFF	4	0	0	0	0	0	0	0	0	0.00050804	0	0	0	0.00549711	0	0	0.000634075	0.320559	0.527
270	CASSLERVADEQFF	4	0	0	0	0	0	0	0	0	0	0.0015548	0.000691592	0	0.000687139	0	0.189256	0	0	0.529
271	CASGIRAHKQFF	4	0	0.0017145	0	0	0	0	0	0	0	0	0	0	0.000687139	0.0007805	0	0.228901	0	0.541
272	CASSLDRETEAFF	4	0	0	0.00199244	0	0	0	0.000685147	0	0	0	0	0.501893	0	0	0.000524255	0	0	0.539
273	CASSEVSSAYGYTF	4	0.00139359	0	0.000664147	0	0	0	0	0	0.00050804	0	0.242057	0	0	0	0	0	0	0.543
274	CSVVGALTGEQYF	4	0	0	0	0	0	0	0	0	0	0	0	0	0.000687139	0.0007805	0	0.000634075	0.30265	0.533
275	CASSYRREMNTEAFF	4	0	0.0017145	0.00199244	0	0	0	0	0	0	0.000777399	0	0.459835	0	0	0	0	0	0.543
276	CASSPWGEKLFF	4	0	0	0.218504	0	0	0	0	0.000804001	0.00050804	0	0	0	0	0	0	0.000634075	0	0.126
277	CASSSSTDTQYF	4	0.0348398	0	0	0	0	0	0	0	0	0	0	0	0.0219884	0	0.137355	0.00126815	0	0.734
278	CASSLVGNTEAFF	4	0	0	0	0	0	0	0.215821	0	0.00101608	0	0.000691592	0.00140193	0	0	0	0	0	0.53
279	CASSYRNTEAFF	4	0	0	0	0	0	0	0	0	0.00101608	0	0	0.00140193	0.00206142	0	0	0	0.273997	0.529
280	CASSPSYEQYF	4	0	0	0	0	0	0	0	0	0.00050804	0	0	0	0.00137428	0	0.103278	0	0.0993911	0.357
281	CSVDVRDTYGYTF	4	0.00139359	0	0	0.155174	0	0	0	0.000804001	0	0	0	0	0	0	0	0.00126815	0	0.123
282	CASSLGQGNTEAFF	4	0	0	0	0	0	0	0	0.101304	0	0.0248768	0.0767667	0	0	0	0.0214944	0	0	0.252
283	CASSASPSYEQYF	4	0	0	0	0	0	0	0	0	0.00050804	0.000777399	0.208169	0.00140193	0	0	0	0	0	0.53
284	CATSRGGGDEQYF	4	0	0	0.000664147	0	0	0	0	0	0.00050804	0	0.207477	0	0	0	0	0	0.000895415	0.536
285	CASSQKTQRESGELFF	4	0	0	0	0	0	0	0	0	0	0	0	0.00140193	0.19927	0	0	0.000634075	0.000895415	0.53
286	CASSLDLKGEQFF	4	0	0	0	0	0	0	0.195952	0.000804001	0	0	0.00276637	0	0	0	0.000524255	0	0	0.527
287	CATSRDTGYNSPLHF	4	0	0	0.000664147	0	0	0	0	0	0	0.000777399	0	0	0.000687139	0	0	0	0.239971	0.536
288	CASSPAPVRHTEAFF	4	0	0.00857251	0	0	0	0	0	0	0.00050804	0.202124	0	0	0	0	0	0	0.000895415	0.575
289	CASTKQGNNQPQHF	4	0	0.0017145	0	0.000505454	0	0	0	0	0	0	0	0	0.00206142	0	0	0.157885	0	0.544
290	CARTGNGYTF	4	0	0	0	0	0.00808146	0	0	0	0	0	0	0	0.000687139	0.194344	0	0	0.000895415	0.574
291	CASSPDETQYF	4	0	0	0	0.123836	0	0	0	0.000804001	0	0	0	0.00140193	0.00274856	0	0	0	0	0.131
292	CASSSSGEKLFF	4	0	0	0.000664147	0	0	0	0	0.000804001	0	0	0	0	0.162852	0	0	0.000634075	0	0.536
293	CASRGDGEHYGYTF	4	0	0	0	0	0	0	0	0	0	0.000777399	0	0	0.160103	0	0	0.00126815	0.000895415	0.528
294	CASSQGGGYTF	4	0.00278719	0	0	0.000505454	0	0	0	0.180096	0	0	0.000691592	0	0	0	0	0	0	0.552
295	CASSLAGRGLSGNTIYF	4	0	0	0	0	0	0	0.000685147	0.000804001	0	0	0.000691592	0	0	0.174051	0	0	0	0.531
296	CASSQVTSSPLHF	4	0	0	0.000664147	0	0	0	0	0	0	0	0.000691592	0	0.00137428	0	0	0	0.198782	0.535
297	CASSPQGNQPQHF	4	0	0	0	0	0	0	0	0.000804001	0.00050804	0	0	0.00140193	0	0.17249	0	0	0	0.529
298	CASSREFGTEAFF	4	0	0	0	0	0	0	0.000685147	0	0.00050804	0	0.151459	0	0	0	0.000524255	0	0	0.531
299	CASSSLASGTYEQYF	4	0	0	0	0.000505454	0	0	0	0.000804001	0	0	0	0	0.144986	0	0.000524255	0	0	0.535
300	CASTPGGSNTEAFF	4	0	0	0	0	0	0	0	0	0	0.000777399	0	0	0.144299	0	0.000524255	0.000634075	0	0.53
301	CASSRELDRTEGYTF	4	0	0	0	0.00151636	0.00808146	0	0	0.165624	0.00050804	0	0	0	0	0	0	0	0	0.593
302	CASSQGWGSYEQYF	4	0	0.0017145	0	0	0	0	0	0	0.00050804	0.000777399	0	0	0.141551	0	0	0	0	0.544
303	CASRWPQTDTQYF	4	0	0	0	0	0	0	0	0	0.00050804	0	0	0	0.000687139	0	0	0.129351	0.000895415	0.529
304	CASSAGVFEYGYTF	4	0	0	0.000664147	0	0	0	0	0	0	0.000777399	0	0.264966	0	0	0.00104851	0	0	0.535
305	CASSWTGGITEAFF	4	0	0	0.00132829	0	0	0	0	0	0	0.000777399	0	0.263564	0	0	0.000524255	0	0	0.539
306	CASSYSSLLWNTEAFF	4	0	0	0	0	0	0	0	0.000804001	0.00050804	0	0	0	0.00137428	0	0	0	0.15043	0.528
307	CAIKGQGAPNTEAFF	4	0	0.0017145	0	0	0	0	0	0	0	0	0	0	0.00206142	0	0	0.000634075	0.148639	0.539
308	CASSLGATNEKLFF	4	0	0	0.000664147	0	0	0	0	0.000804001	0	0	0	0	0.102384	0	0	0	0.0179083	0.471
309	CASSQINAQAYEQYF	4	0	0	0	0	0	0	0	0	0	0	0.000691592	0.00140193	0.000687139	0.131124	0	0	0	0.527
310	CASKGGNTEAFF	4	0	0	0	0	0	0	0	0.000804001	0	0	0	0	0.113378	0	0.000524255	0.000634075	0	0.529
311	CASSQSLIRGGYKYILIKNTEAFF	4	0	0	0.00132829	0.000505454	0	0	0	0	0	0.0015548	0	0.228515	0	0	0	0	0	0.541
312	CATSRGTGKNYEQYF	4	0	0	0	0	0	0	0	0	0.00050804	0	0	0	0.113378	0.0007805	0	0.000634075	0	0.529
313	CASSFQGSPYGYTF	4	0	0	0	0	0	0	0.000685147	0	0	0.000777399	0	0	0.00137428	0	0	0.100184	0	0.524
314	CASSPGLVETQYF	4	0	0	0	0	0	0	0	0	0	0.000777399	0	0.00140193	0	0.117075	0.000524255	0	0	0.526
315	CSARWIDTNYGYTF	4	0	0	0	0	0	0	0	0	0	0	0	0	0.000687139	0.113172	0.000524255	0	0.000895415	0.528
316	CASSSSVGYTF	4	0	0	0	0	0	0	0	0	0	0	0	0	0.00137428	0.0007805	0	0.00126815	0.126254	0.524
317	CSVEPQGVNEQFF	4	0	0.0017145	0	0.000505454	0	0	0	0	0	0	0	0	0.000687139	0	0	0	0.128044	0.551
318	CASSQSVLYTF	4	0	0	0	0	0	0	0	0	0	0.000777399	0	0	0	0.110831	0.000524255	0	0.000895415	0.527
319	CASSQDPPTAGGLNTEAFF	4	0	0	0	0	0	0	0	0	0	0	0	0	0.0948252	0	0.00104851	0.000634075	0.000895415	0.524
320	CASSTPTGLVAVPPGANVLTF	4	0	0	0	0	0	0	0	0.000804001	0	0	0	0	0.0927637	0	0.000524255	0	0.000895415	0.526
321	CASSQEKSGSYNEQFF	4	0	0	0	0	0	0	0	0	0.00050804	0	0.0912901	0	0	0	0.000524255	0	0.000895415	0.527
322	CASSFNTEAFF	4	0	0	0	0	0	0	0	0	0	0	0.000691592	0	0	0.100684	0.00104851	0.000634075	0	0.526
323	CASSLVFSFQETQYF	4	0	0.0017145	0	0	0.00808146	0	0	0	0.00101608	0	0.0885237	0	0	0	0	0	0	0.644
324	CATSERTGVIETQYF	4	0	0	0	0	0	0	0	0	0	0.0015548	0.000691592	0	0.00206142	0	0	0.0786253	0	0.512
325	CASSLEGMGYTF	4	0	0	0	0	0	0	0	0	0	0	0.000691592	0	0.0838309	0	0.000524255	0.00190223	0	0.52
326	CSVSFSSGNTIYF	4	0	0	0.00132829	0	0	0	0	0.000804001	0	0.000777399	0	0.168232	0	0	0	0	0	0.54
327	CASSRTSGSSYNEQFF	4	0	0	0	0	0	0	0	0.000804001	0	0	0	0.00140193	0.00206142	0	0	0	0.102973	0.518
328	CASSPGTLIGNTIYF	4	0	0	0.000664147	0	0.888961	0	0	0.000804001	0	0	0	0.00140193	0	0	0	0	0	0.125
329	CASSSDTEAFF	4	0	0.003429	0	0	0	0	0	0	0	0.0769625	0	0	0.000687139	0	0	0	0.000895415	0.571
330	CSVEVTGGYEQYF	4	0	0	0.000664147	0	0	0	0	0	0	0	0	0	0.0487869	0	0	0.000634075	0.000895415	0.536
331	CATSRGGQSTDTQYF	4	0.0905835	0	0	0	0	0	0.000685147	0	0	0	0	0.00140193	0	0	0.000524255	0	0	0.129
332	CATGTGDSNQPQHF	4	0	0	0	0	0	0	0	0	0	0	0	0.0112155	0.0336698	0	0	0.000634075	0.000895415	0.406
333	CASSLAASSYNEQFF	4	0.00139359	0	0	0	0	0	0	0	0	0	0	0.00140193	0	0.023415	0.000524255	0	0	0.559
334	CATGGSLKETQYF	4	0	0	0	0	0.0808146	0	0	0	0	0	0.000691592	0.00140193	0	0	0.00262127	0	0	0.134
335	CASSPDRGASSSEAFF	4	0	0	0	0	0.0242444	0	0	0	0.00101608	0	0	0	0	0	0.000524255	0	0.000895415	0.14
336	CASSSCSPGRSTSYSNQPQHF	4	0	0	0.000664147	0.000505454	0	0	0	0	0	0	0	0	0	0	0	0.00190223	0.00179083	0.831
337	CASRSAGEAFF	4	0	0	0	0	0	0	0	0	0.00101608	0	0	0	0.00137428	0.0007805	0	0.000634075	0	0.183
338	CASSLREGDTEAFF	4	0.00278719	0	0	0	0	0	0	0	0	0	0.000691592	0	0.00137428	0	0	0.000634075	0	0.416
339	CASSQEITRNYGYTF	4	0	0	0	0	0	0	0	0	0.00152412	0	0	0	0.000687139	0	0.000524255	0	0.000895415	0.206
340	CASSQPGPDYYGYTF	4	0	0.0017145	0	0	0	0	0	0	0.00050804	0	0	0	0	0	0.00157276	0	0.000895415	0.765
341	CASRRQGAEGYTF	4	0	0	0	0.00101091	0	0	0	0	0	0.000777399	0	0.00140193	0	0	0	0.000634075	0	0.896
342	CASSEGQGGYEQYF	4	0.00139359	0	0	0	0.0161629	0	0	0	0	0.000777399	0	0	0	0	0.000524255	0	0	0.102
343	CASSIVVSAYNEQFF	4	0	0	0	0	0	0	0	0	0.00050804	0.0015548	0	0	0	0	0.000524255	0.000634075	0	0.235
344	CASSLEGITGELFF	4	0	0	0	0	0.0161629	0	0.000685147	0	0	0	0	0.00140193	0	0	0.000524255	0	0	0.152
345	CASSLGYQGSPLHF	4	0	0	0	0	0	0	0	0	0.00050804	0.000777399	0.000691592	0	0	0.001561	0	0	0	0.214
346	CASSPADRGTSPEAFF	4	0	0	0	0	0	0	0	0.000804001	0	0	0.00138318	0	0.000687139	0	0	0	0.000895415	0.181
347	CASSPDRAGGETQYF	4	0	0	0	0	0.00808146	0	0	0	0.00050804	0	0.000691592	0	0	0	0.00104851	0	0	0.176
348	CASSQAGGQGSQPQHF	4	0.00139359	0	0	0	0.00808146	0	0	0	0	0	0	0	0	0.001561	0	0	0.000895415	0.109
349	CASSVRDTGFLKAFF	4	0	0	0	0	0.00808146	0	0	0	0.00101608	0.000777399	0	0	0	0	0	0	0.000895415	0.189
350	CSAPPPEHYEQYF	4	0	0.0017145	0	0.00101091	0	0	0	0	0.00050804	0	0.000691592	0	0	0	0	0	0	0.085
351	CASSEAGGAYNEQFF	4	0	0	0.000664147	0	0	0	0.000685147	0.000804001	0	0	0	0	0	0.0007805	0	0	0	0.754
352	CASSHGGQNTEAFF	4	0	0	0	0.000505454	0	0	0	0	0	0.000777399	0	0	0.000687139	0	0.000524255	0	0	0.677
353	CASSLRGVAPEVAFF	4	0	0	0.000664147	0	0	0	0	0	0	0	0	0	0.000687139	0	0	0.000634075	0.000895415	0.771
354	CASSLVGGGGLNNEQFF	4	0	0	0	0.000505454	0	0	0	0	0.00050804	0	0	0	0	0.0007805	0	0	0.000895415	0.635
355	CASSLYGHTEAFF	4	0	0	0	0	0.00808146	0	0	0.000804001	0.00050804	0	0	0	0	0	0	0	0.000895415	0.175
356	CASSPGQGANYGYTF	4	0	0	0	0.000505454	0	0	0	0	0	0	0	0.00140193	0	0.0007805	0.000524255	0	0	0.571
357	CASSPGTSGSYEQYF	4	0	0.0017145	0	0	0.00808146	0	0	0	0	0.000777399	0	0	0	0	0	0.000634075	0	0.077
358	CASSPSLVAVGEQYF	4	0	0	0	0	0.00808146	0	0	0	0.00050804	0	0	0	0	0	0.000524255	0	0.000895415	0.167
359	CASSPSNEQFF	4	0	0	0.000664147	0	0	0	0	0	0	0.000777399	0	0	0.000687139	0.0007805	0	0	0	0.761
360	CASSPSVIQGPFGYTF	4	0	0	0.000664147	0	0	0	0	0	0.00050804	0.000777399	0	0	0	0.0007805	0	0	0	0.817
361	CASSQSLRGDTEAFF	4	0	0	0	0	0.00808146	0	0	0	0	0	0.000691592	0	0	0	0.000524255	0	0.000895415	0.172
362	CATSRDGMNHKAFF	4	0.00139359	0	0.000664147	0.000505454	0	0	0	0.000804001	0	0	0	0	0	0	0	0	0	0.033
363	CASSALGAYGELFF	3	0	0	0	0	0	0	0.000685147	0	6.36726	0	0	0	0.000687139	0	0	0	0	0.536
364	CASSSNPSYGYTF	3	0	0	2.04358	0	0.00808146	0	0	0	0.00304824	0	0	0	0	0	0	0	0	0.123
365	CASSPSDYSYEQYF	3	0	0	0	1.54163	0	0	0	0	0	0	0	0	0	0.001561	0	0	0.000895415	0.125
366	CASSDTQGYGNTIYF	3	0	0	0	0	0	0	0	0.000804001	0.00152412	0	1.79676	0	0	0	0	0	0	0.536
367	CASSRATVSEAFF	3	0	0	0	0	0	0	0	0	1.19034	0	0	0	0.00343569	0	0.000524255	0	0	0.535
368	CASSLKDTQYF	3	0	0	0	0	0	0	0	0	1.09533	0	0	0	0.000687139	0	0	0.000634075	0	0.536
369	CASSLYPLAGDEQFF	3	0	0	0	0	0	0	0	0	0.00609648	0	1.43505	0	0	0.0007805	0	0	0	0.534
370	CASSYPLGFGEQFF	3	0	0	0	0	0	0	0	0	1.02573	0	0	0	0.000687139	0	0	0	0.00268625	0.535
371	CASSVGPWYEQYF	3	0	0	0	0	0	0	0	0	0	0.000777399	0	0	0.00343569	0	0	1.19523	0	0.535
372	CASSDPEWDRGAGELFF	3	0	0	0	0.924981	0.00808146	0	0	0	0	0	0	0.0042058	0	0	0	0	0	0.121
373	CASSVGQGAFYGYTF	3	0.00278719	0	0	0	0	0	0	0.179292	0	0	1.05122	0	0	0	0	0	0	0.472
374	CSARGLGEGTEAFF	3	0	0	0	0	0	0	0	0	0	0	0.000691592	0	0.00549711	0	0	1.09632	0	0.534
375	CASSYTRQGRDTEAFF	3	0	0	0	0	0	0	0	1.39092	0	0	0.00345796	0.00140193	0	0	0	0	0	0.535
376	CASSQGQRYEQYF	3	0	0	0.00199244	0.000505454	0	0	0	0	0	0	0	2.42395	0	0	0	0	0	0.537
377	CSVEMGLAARWQFF	3	0	0.0017145	0	0.874941	0	0	0	0	0.00050804	0	0	0	0	0	0	0	0	0.124
378	CASSLDRAYTEAFF	3	0	2.96437	0	0	0	0	0	0	0	0	0	0	0	0	0.000524255	0	0.000895415	0.125
379	CASSQEGGRTGELFF	3	0	0	0	0	0	0	0	0	0	0.000777399	0	0	0.00343569	0	0	0.987255	0	0.534
380	CASSDINTGELFF	3	0	0	0	0	0	0	0	0	0.0025402	0	1.00903	0	0	0	0.000524255	0	0	0.535
381	CASSPPWGDNEQFF	3	0	0.416624	0.808267	0	0	0	0	0	0.00203216	0	0	0	0	0	0	0	0	0.027
382	CASSQDPYRGRSNEQFF	3	0	0	0	0	0	0	0.97839	0	0	0	0.00553273	0	0	0	0.000524255	0	0	0.533
383	CTSSWSYEQYF	3	0	0	0	0	0	0	0	1.12882	0	0	0.000691592	0.00140193	0	0	0	0	0	0.535
384	CATSRDGGNTGELFF	3	0	0	0	0	0	0	0	0	0	0	0	1.92626	0.00137428	0.0007805	0	0	0	0.536
385	CASSLAGQRPTEAFF	3	0	0.0017145	0	0	0	0	0	1.0862	0	0	0.00207478	0	0	0	0	0	0	0.537
386	CASSLGFGYEQYF	3	0	0	0	0	0	0	0	0	0.00203216	0	0.884546	0	0	0	0	0.000634075	0	0.535
387	CATSLGQATEAFF	3	0	0	0	0	0	0	0	0	0	0	0	0	0.863734	0	0.00471829	0.00126815	0	0.533
388	CASSRTTGGSPLHF	3	0	0	0	0	0	0	0	0	0.63505	0	0	0	0	0	0.000524255	0	0.000895415	0.535
389	CASSVGDGYEQYF	3	0	0	0	0.614126	0	0	0	0	0	0	0	0.00140193	0	0	0	0.000634075	0	0.125
390	CASSLGLAGANEQFF	3	0	0	0	0	0	0	0.000685147	0.961585	0	0	0	0	0	0	0.000524255	0	0	0.536
391	CASTRTLGGRF	3	0	0	0	0	0	0	0	0	0	0	0	0	0.813572	0	0.00314553	0.000634075	0	0.534
392	CASTKDTLNTEAFF	3	0	0	0.000664147	0	0	0	0	0	0	0	0	0	0.00412283	0	0	0.744404	0	0.535
393	CASSLVVGSSYTF	3	0	0.0017145	0	0	0	0	0.782438	0	0	0	0.0110655	0	0	0	0	0	0	0.532
394	CSVEDPAIGGNYGYTF	3	0	0	0	0	0	0	0	0	0	0	0	0	0	0.0007805	0.599223	0	0.000895415	0.535
395	CATSPLGELTEAFF	3	0	0	0	0	0	0	0	0.907717	0	0	0.00138318	0	0	0	0.00104851	0	0	0.535
396	CASSEKASGYYEQYF	3	0	0	0.00199244	0	0	0	0	0	0	0	0	1.56316	0	0.0007805	0	0	0	0.537
397	CATSSGYSNTGELFF	3	0	0	0	0	0	0	0.759143	0	0	0	0.00553273	0	0	0	0	0	0.000895415	0.532
398	CASSPARNTEAFF	3	0	0.0120015	0	0	0.0161629	0	0	0	0	0.859804	0	0	0	0	0	0	0	0.568
399	CASSLSGPGTEAFF	3	0	0	0.734547	0	0	0	0	0	0	0.000777399	0	0	0	0	0.000524255	0	0	0.125
400	CASSPSEGLYGYTF	3	0	0	0	0.00353818	0	0	0	0.881185	0	0	0	0	0	0	0	0.000634075	0	0.54
401	CASSERPSKLSYEQYF	3	0	0.0017145	0	0	0	0	0	0	0.00101608	0	0.760751	0	0	0	0	0	0	0.538
402	CSARDQGLATGELFF	3	0	0	0	0.519101	0	0	0	0	0	0	0	0.00140193	0	0	0.000524255	0	0	0.125
403	CASSQRGSGELFF	3	0	0	0	0	0	0	0	0.000804001	0	0	0	0	0.689887	0	0	0	0.000895415	0.535
404	CASSLEGIDGYTF	3	0	0	0	0	0	0	0	0	0.00304824	0	0.681909	0.00140193	0	0	0	0	0	0.533
405	CASSLDPGTYGYTF	3	0	0	0	0	0.00808146	0	0	0	0	0	0	0	0.00755853	0	0	0	0.877507	0.541
406	CASSPGAGSGWGYTF	3	0	0.003429	0	0	0	0	0	0	0	0.762629	0	0	0	0	0	0	0.000895415	0.54
407	CASSPLPGPYEQYF	3	0	0.0017145	0.00199244	0	0	0	0	0	0	0	0	1.36268	0	0	0	0	0	0.539
408	CASSPQKNTEAFF	3	0	0	0	0	0	0	0	0	0.00203216	0	0	0	0	0	0.47812	0.000634075	0	0.534
409	CSVESGTGGGYEQYF	3	0	0	0	0	0	0	0	0	0.449107	0	0	0.00140193	0.000687139	0	0	0	0	0.534
410	CASSSAAALGAGGSYEQYF	3	0	0	0	0	0	0	0	0	0.447075	0	0	0.00140193	0.000687139	0	0	0	0	0.534
411	CSARELVRQSGTGELFF	3	0	0	0	0	0	0	0.000685147	0	0	0	0	0	0.00274856	0	0	0.545305	0	0.533
412	CASSQDRLNTEAFF	3	0	0.0017145	0	0	0	0	0	0	0.00152412	0	0	0	0	0	0.445616	0	0	0.538
413	CSVTGVSGYTF	3	0.00139359	0	0	0	0	0	0	0	0.00152412	0	0.587161	0	0	0	0	0	0	0.537
414	CASSHRQGSPTEAFF	3	0.00139359	0	0.563861	0.000505454	0	0	0	0	0	0	0	0	0	0	0	0	0	0.123
415	CASSISGGYEQYF	3	0	0	0	0	0	0	0	0	0.00050804	0	0	0	0.559331	0	0	0.000634075	0	0.535
416	CASSRETGNTEAFF	3	0	0.0017145	0	0	0	0	0	0	0	0	0	0	0.000687139	0	0.422549	0	0	0.539
417	CASSQNGAPYGYTF	3	0	0	0	0	0	0	0.000685147	0	0	0	0	0	0.00343569	0	0	0.501553	0	0.532
418	CAITPDRNYGYTF	3	0.00139359	0	0.000664147	0	0	0	0	0.627925	0	0	0	0	0	0	0	0	0	0.539
419	CASSGVPRGLGETQYF	3	0	0	0	0	0.00808146	0	0	0.623905	0	0.0015548	0	0	0	0	0	0	0	0.548
420	CASSLVGRPGHYNSPLHF	3	0	0	0.509401	0	0	0	0	0	0.00101608	0	0.000691592	0	0	0	0	0	0	0.125
421	CATSREGDRANTEAFF	3	0	0	0	0	0	0	0.524138	0	0	0.000777399	0.00207478	0	0	0	0	0	0	0.534
422	CASSLVRNTEAFF	3	0.0891899	0	0	0	0	0	0	0	0	0	0	0	0	0	0.365405	0.000634075	0	0.801
423	CSVEDRGVTGYGYTF	3	0	0	0	0	0	0	0	0	0	0.000777399	0	0	0	0	0.393715	0.000634075	0	0.535
424	CASSLTLTSNYGYTF	3	0	0	0	0	0	0	0	0	0	0	0	0	0.00412283	0	0	0.472386	0.000895415	0.531
425	CASSNLGELFF	3	0	0	0	0	0	0	0	0	0.00050804	0	0	0	0.00274856	0	0	0.471752	0	0.533
426	CASSLSGQDYGYTF	3	0	0	0	0	0	0	0	0	0	0	0	0	0.502986	0	0.000524255	0.0050726	0	0.531
427	CASSSHRGVNTEAFF	3	0.00139359	0	0	0.372014	0	0	0	0	0.00050804	0	0	0	0	0	0	0	0	0.123
428	CSVGINTEAFF	3	0	0	0	0	0	0	0	0	0.00050804	0	0	0	0	0	0.381657	0.000634075	0	0.535
429	CASGAGLLRDFNNSPLHF	3	0	0	0	0	0	0	0	0	0.00101608	0	0.502096	0	0	0	0.000524255	0	0	0.535
430	CASSLSDASSGANVLTF	3	0	0.0017145	0	0	0	0	0.48851	0	0	0	0.00138318	0	0	0	0	0	0	0.538
431	CASSPWGWGEEGYTF	3	0	0	0	0	0	0	0	0.000804001	0	0	0	0	0.00618425	0	0	0	0.630372	0.531
432	CASSFEYNEQFF	3	0	0	0	0	0	0	0	0.000804001	0.361216	0	0	0	0	0	0.000524255	0	0	0.534
433	CASSKSGQGGDEQFF	3	0	0	0	0.357861	0	0	0	0	0	0	0.000691592	0.00280387	0	0	0	0	0	0.126
434	CASSVEGRTDYGYTF	3	0	0	0	0.000505454	0	0	0	0	0.357152	0	0	0	0	0	0	0	0.000895415	0.536
435	CASSGRVTNEKLFF	3	0	0	0	0	0	0	0	0	0	0	0	0	0.000687139	0	0.000524255	0.43561	0	0.535
436	CATSRVGLVGYTGELFF	3	0	0	0	0	0	0	0	0	0	0.000777399	0	0	0.000687139	0	0	0.43561	0	0.535
437	CASSLFRDRGDNYGYTF	3	0	0	0	0	0	0	0	0	0.00304824	0	0.466824	0	0	0	0.000524255	0	0	0.533
438	CASSLNGIVGTEAFF	3	0	0	0	0	0	0	0	0	0	0	0	0	0.000687139	0.528398	0.000524255	0	0	0.535
439	CASSPFRVMNTEAFF	3	0	0	0	0	0.00808146	0	0	0.527424	0	0	0	0.00140193	0	0	0	0	0	0.55
440	CASSHTPDAYNSPLHF	3	0	0	0	0.000505454	0	0	0	0.520188	0	0	0	0	0	0	0.000524255	0	0	0.537
441	CASSTGAGGTGELFF	3	0	0.214313	0.345357	0	0	0	0	0	0.00152412	0	0	0	0	0	0	0	0	0.023
442	CSVELAESYYEQYF	3	0	0	0	0	0	0	0	0	0	0.0015548	0	0	0.000687139	0	0	0.40771	0	0.534
443	CASSFLYRSGANQPQHF	3	0	0	0	0.32248	0	0	0	0	0	0.0015548	0	0	0	0	0.000524255	0	0	0.126
444	CATSTDWADTQYF	3	0	0	0.000664147	0.322985	0	0	0	0	0	0.000777399	0	0	0	0	0	0	0	0.124
445	CASSELGESKQFF	3	0	0	0.000664147	0	0	0	0	0	0	0	0	0	0	0.0007805	0	0.40454	0	0.537
446	CASSERTGGLGTEAFF	3	0	0	0	0	0	0	0	0.000804001	0	0	0	0	0.00206142	0	0	0	0.563216	0.534
447	CASSPEPLARYGYTF	3	0.872389	0	0	0	0	0	0	0	0	0	0.000691592	0	0	0.0007805	0	0	0	0.125
448	CASSVDTGELFF	3	0.00139359	0	0	0	0	0	0.426162	0	0	0	0.00138318	0	0	0	0	0	0	0.538
449	CASSQDPSGTNNEQFF	3	0.866814	0	0.000664147	0	0	0	0	0	0	0	0	0	0	0	0.000524255	0	0	0.124
450	CSGRQGAYGYTF	3	0	0.003429	0	0.310854	0	0	0	0	0	0.000777399	0	0	0	0	0	0	0	0.12
451	CASSQLKLAAEQETQYF	3	0	0	0	0	0	0	0	0	0	0.0015548	0	0	0.00687139	0	0	0.382981	0	0.527
452	CASSEWGYEQYF	3	0	0	0	0	0	0	0	0.000804001	0.00101608	0	0.421179	0	0	0	0	0	0	0.534
453	CASSLNAGNPGELFF	3	0	0	0	0	0	0	0	0.49044	0.00050804	0.000777399	0	0	0	0	0	0	0	0.535
454	CASTLNLDPPGNTEAFF	3	0	0	0	0	0	0	0	0	0	0	0	0	0.000687139	0.473763	0	0.000634075	0	0.535
455	CASSLARYEQFF	3	0	0	0	0	0	0	0	0	0	0	0	0	0.000687139	0	0.000524255	0.379177	0	0.535
456	CSAKGQNEKLFF	3	0	0	0	0.000505454	0	0	0	0	0	0.000777399	0	0.834151	0	0	0	0	0	0.536
457	CASRTVGELFF	3	0	0	0	0.30024	0	0	0	0	0	0	0.000691592	0.00140193	0	0	0	0	0	0.126
458	CASSQGTGTHNEQFF	3	0.00139359	0	0	0	0	0	0	0	0.301776	0	0	0	0.000687139	0	0	0	0	0.54
459	CASSPGPYEQYF	3	0	0	0	0	0	0	0.405607	0	0	0	0.000691592	0	0	0	0.000524255	0	0	0.535
460	CASSYRDINEKLFF	3	0	0	0	0	0	0	0	0.000804001	0	0	0	0	0.00137428	0	0.30931	0	0	0.533
461	CASSPGAGQDTEAFF	3	0	0	0	0	0	0	0	0	0.00050804	0	0.000691592	0	0	0	0.308786	0	0	0.534
462	CASSFGILSGNTIYF	3	0	0.0017145	0	0	0	0	0	0	0.00101608	0	0.403198	0	0	0	0	0	0	0.539
463	CATSRVGSANEKLFF	3	0	0	0	0	0	0	0	0	0	0	0	0	0.00274856	0	0.000524255	0	0.520236	0.533
464	CASSQTPGKLEQYF	3	0	0	0	0	0	0	0	0	0.00101608	0	0	0	0	0	0.305116	0.000634075	0	0.534
465	CASSRGGISYEQYF	3	0.808284	0	0	0	0	0	0	0.001608	0	0	0	0.00140193	0	0	0	0	0	0.125
466	CSVEDHKNTEAFF	3	0	0	0	0	0	0	0	0	0.00050804	0	0	0	0	0	0.304068	0.000634075	0	0.534
467	CASTRGGFDEQYF	3	0	0	0	0.000505454	0	0	0	0.463908	0	0	0	0.00140193	0	0	0	0	0	0.536
468	CASSLEGQITGELFF	3	0	0.0017145	0	0	0	0	0	0	0	0.447005	0	0	0	0	0.00104851	0	0	0.539
469	CASSLVIQGGYGYTF	3	0	0.0017145	0	0	0	0	0	0	0.292123	0	0	0	0	0	0	0	0.000895415	0.54
470	CASSVQQGRSTEAFF	3	0	0	0	0	0	0	0	0	0.00101608	0	0	0	0	0	0.297777	0.00190223	0	0.532
471	CASSPREAHEQYF	3	0	0.0017145	0	0	0	0	0	0	0	0.432234	0	0	0	0	0	0	0.000895415	0.539
472	CASTPWEASNEKLFF	3	0	0	0.368602	0	0	0	0	0	0.00050804	0	0	0	0	0.0007805	0	0	0	0.125
473	CATSRERTASYNSPLHF	3	0	0	0	0	0	0	0	0	0	0	0	0	0.00549711	0	0	0.000634075	0.488897	0.531
474	CATSKPGLAREQYF	3	0	0	0	0	0	0	0	0	0	0.000777399	0	0	0.000687139	0	0	0.348741	0	0.534
475	CASSPGGRTNEKLFF	3	0	0	0.363953	0	0.00808146	0	0	0	0.00101608	0	0	0	0	0	0	0	0	0.116
476	CSATGQANEQFF	3	0	0	0	0	0	0	0	0	0	0	0	0	0.00137428	0	0	0.347473	0.000895415	0.533
477	CASSEEGHLINYGYTF	3	0	0	0	0	0	0	0	0	0	0	0	0.00140193	0.373116	0	0	0.00126815	0	0.533
478	CASSFRRAIYNEQFF	3	0	0	0	0	0	0	0	0.000804001	0.276374	0	0	0	0	0	0	0	0.000895415	0.533
479	CASSPEGGPYSNQPQHF	3	0	0	0.346021	0	0	0	0	0	0.0025402	0	0	0	0	0	0.000524255	0	0	0.126
480	CASSLDPQPREQYF	3	0	0	0	0	0	0	0	0	0.00050804	0	0	0	0.356625	0	0.00104851	0	0	0.534
481	CASSPWQGGNTEAFF	3	0.721881	0	0	0	0	0	0	0.000804001	0	0	0	0	0	0	0	0.000634075	0	0.125
482	CATGDTGELFF	3	0	0.0017145	0	0	0	0	0	0	0.00152412	0	0.35617	0	0	0	0	0	0	0.539
483	CASSQVARGDNQPQHF	3	0	0.0017145	0	0	0	0	0	0.414864	0	0	0	0.00140193	0	0	0	0	0	0.539
484	CASTDGRIHQETQYF	3	0	0	0.000664147	0	0.00808146	0	0	0.414864	0	0	0	0	0	0	0	0	0	0.557
485	CSAWTSGSYEQYF	3	0	0	0	0.257276	0	0	0	0.000804001	0	0	0	0.00140193	0	0	0	0	0	0.126
486	CASSPRQGLNYGYTF	3	0	0	0	0	0	0	0	0.000804001	0	0	0	0	0.345631	0	0	0.00380445	0	0.53
487	CATTPVGRAFQETQYF	3	0	0	0	0	0	0	0	0	0	0	0	0.00140193	0.00274856	0	0	0.318306	0	0.53
488	CAISTGDSNQPQHF	3	0.00139359	0	0	0.000505454	0	0	0	0	0	0	0	0.705173	0	0	0	0	0	0.539
489	CASRNREIGF	3	0	0	0	0	0	0	0	0	0.00050804	0	0	0	0	0	0.262652	0.000634075	0	0.534
490	CASSLAQGPYNEQFF	3	0	0	0	0	0	0	0.339833	0	0	0.000777399	0.00138318	0	0	0	0	0	0	0.533
491	CASSLEGAIILYNEQFF	3	0.68286	0.0017145	0	0	0.00808146	0	0	0	0	0	0	0	0	0	0	0	0	0.118
492	CASSLTGQGETEAFF	3	0	0	0	0.000505454	0	0	0	0	0	0	0	0	0	0	0.255312	0.00126815	0	0.536
493	CASSPAGTREQYF	3	0	0.003429	0	0	0	0	0	0	0.00050804	0.375484	0	0	0	0	0	0	0	0.544
494	CATSLGREYNEQFF	3	0	0.0017145	0.319455	0	0	0	0	0	0.00050804	0	0	0	0	0	0	0	0	0.122
495	CASSLVAGGLHDNEQFF	3	0	0.0017145	0	0.242112	0	0	0	0	0	0	0	0	0	0	0.000524255	0	0	0.122
496	CASSEGGQGSPLHF	3	0	0	0	0	0.00808146	0	0	0	0.00050804	0	0	0	0	0	0.250594	0	0	0.567
497	CASSVWGGGETQYF	3	0	0	0	0	0	0	0	0	0	0.000777399	0	0	0.154606	0	0.132112	0	0	0.363
498	CASSEGQGYGYTF	3	0	0	0	0	0	0	0	0	0.00050804	0	0	0	0.000687139	0	0.249021	0	0	0.534
499	CASSPDGTLSEQYF	3	0	0	0	0	0	0	0	0	0.00050804	0	0.328506	0	0	0	0	0.000634075	0	0.535
500	CATSTGGSSYEQYF	3	0	0	0	0	0	0	0	0	0	0.000777399	0	0	0.00206142	0	0	0.299283	0	0.532
501	CASSLRLAGGVETQYF	3	0	0	0	0	0	0	0	0	0	0.000777399	0	0	0.00412283	0	0	0.296747	0	0.529
502	CASGLAGATGELFF	3	0	0	0	0	0	0	0	0	0	0.0015548	0	0	0	0.0007805	0.246924	0	0	0.532
503	CATSRTGQNTEAFF	3	0	0	0	0	0	0	0	0	0	0	0	0	0.00206142	0	0.000524255	0.297381	0	0.532
504	CASSLSRIAEAFF	3	0	0	0	0	0	0	0	0	0	0	0	0	0.00274856	0	0.000524255	0.295479	0	0.531
505	CASSDKLQGPYNEQFF	3	0	0	0	0	0.00808146	0	0	0	0	0	0	0.656105	0	0	0.000524255	0	0	0.548
506	CASSRSSSGNTIYF	3	0	0	0	0	0	0	0	0	0.234714	0	0	0	0	0	0	0.000634075	0.00358166	0.528
507	CASSSSRDRGL	3	0	0	0	0	0	0	0	0	0	0	0.000691592	0	0.316771	0	0.00104851	0	0	0.534
508	CASSRNPGQGAPEAFF	3	0	0	0	0	0	0	0	0	0	0.000777399	0	0	0.00274856	0	0	0	0.409205	0.532
509	CSVEDRGDYGYTF	3	0.00139359	0	0	0	0	0	0	0	0	0	0	0	0.00412283	0	0	0	0.406519	0.535
510	CASSYRDRGRISPYEQYF	3	0	0.0017145	0	0	0	0	0	0	0.0025402	0	0.313291	0	0	0	0	0	0	0.538
511	CASSYGTYGYTF	3	0.00139359	0	0	0.00202182	0	0	0	0.362604	0	0	0	0	0	0	0	0	0	0.545
512	CASSPLPPGQGMNTEAFF	3	0	0	0	0	0	0	0.308316	0	0	0	0.00207478	0.00140193	0	0	0	0	0	0.531
513	CATSSEEEGANEKLFF	3	0.00139359	0	0	0	0	0	0	0	0.22811	0	0	0	0	0	0.000524255	0	0	0.541
514	CASKRSGGYNEQFF	3	0	0	0	0	0	0	0	0.000804001	0	0	0	0	0	0	0.000524255	0.282798	0	0.534
515	CASSPQGAGGPSTGELFF	3	0	0	0	0	0	0	0	0	0	0	0	0	0.00137428	0	0.000524255	0.282163	0	0.533
516	CATSRDRGEGEAFF	3	0	0	0	0	0	0	0	0	0.00101608	0	0	0	0.000687139	0	0.231721	0	0	0.533
517	CASSLGQYNEQFF	3	0.00139359	0	0	0	0	0	0	0	0	0	0	0	0.000687139	0	0.231196	0	0	0.541
518	CASSQGTMAGDSPLHF	3	0	0	0	0	0	0	0	0	0.00050804	0	0	0	0	0	0.230148	0.000634075	0	0.534
519	CASSLIGEDNSPLHF	3	0	0	0	0	0	0	0	0	0.222013	0	0	0	0	0	0.00104851	0	0.000895415	0.532
520	CASSQGQGRNTEAFF	3	0.00139359	0	0	0	0	0	0	0	0	0	0	0	0.000687139	0	0.229624	0	0	0.541
521	CSVEEYGGFGYTF	3	0	0	0.289568	0	0	0	0	0	0.00050804	0	0.000691592	0	0	0	0	0	0	0.125
522	CASSQDGYSPHTF	3	0.00278719	0	0	0.00101091	0	0	0	0.346524	0	0	0	0	0	0	0	0	0	0.547
523	CASRADRNNYGYTF	3	0	0	0	0	0	0	0.294613	0.000804001	0	0	0.00207478	0	0	0	0	0	0	0.532
524	CASSRASQETQYF	3	0	0	0.000664147	0	0	0	0	0	0	0.0015548	0	0	0	0	0.225954	0	0	0.536
525	CASSQGTGAPYGYTF	3	0	0	0	0	0	0	0	0	0.00050804	0	0	0	0.00137428	0	0	0	0.382342	0.534
526	CASSLSRGGQETQYF	3	0	0	0	0	0.00808146	0	0	0	0	0	0	0	0.00549711	0	0	0.265678	0	0.557
527	CSALRGNTEAFF	3	0	0	0	0	0	0	0	0	0.00050804	0	0	0	0	0	0.222284	0.00126815	0	0.533
528	CATSRAHTEAFF	3	0	0	0	0.000505454	0	0	0	0.340092	0	0	0.000691592	0	0	0	0	0	0	0.537
529	CASSQEAVNTEAFF	3	0	0	0	0	0	0	0	0.000804001	0	0	0	0	0.00206142	0	0	0	0.374284	0.533
530	CASSYGTGVYGYTF	3	0	0	0	0	0.0161629	0	0	0	0	0	0	0	0.00274856	0	0	0	0.372493	0.576
531	CASSQDREKEQYF	3	0	0	0	0	0	0	0	0.000804001	0	0	0	0	0.00412283	0	0	0	0.370702	0.53
532	CASSFYGSSNEKLFF	3	0	0	0	0.208247	0	0	0	0	0	0	0	0	0.000687139	0	0	0.00126815	0	0.126
533	CASSEWVTASFYEQYF	3	0	0	0	0	0	0	0	0	0	0	0.000691592	0	0.00137428	0	0	0.259971	0	0.533
534	CASSQEPLANYGYTF	3	0.569979	0	0	0	0.00808146	0	0	0	0	0	0	0	0	0	0.000524255	0	0	0.119
535	CASSQVGSWGEQYF	3	0	0	0	0	0.00808146	0	0	0	0	0	0	0	0.00412283	0	0	0	0.359957	0.553
536	CASSALADTGELFF	3	0	0	0.269644	0	0	0	0	0	0.00050804	0	0	0	0	0	0.000524255	0	0	0.125
537	CASSLGGYEQYF	3	0	0.0017145	0	0.159218	0	0	0	0	0	0	0	0	0.0618425	0	0	0	0	0.221
538	CASSSTGGGTEAFF	3	0	0	0	0	0	0	0	0	0	0.000777399	0	0	0.000687139	0	0	0.251728	0	0.534
539	CATSSVAGRRQPQHF	3	0	0.0017145	0	0	0	0	0	0	0	0	0	0	0	0	0.208129	0	0.000895415	0.542
540	CATSSVQKSSYEQYF	3	0	0	0	0	0	0	0	0	0	0	0	0	0.000687139	0	0.207605	0	0.000895415	0.533
541	CSVEVAVRTYTF	3	0	0	0	0	0.00808146	0	0	0	0	0	0	0	0.00274856	0	0	0	0.349212	0.555
542	CASSGYRGQTGELFF	3	0	0	0	0	0	0	0	0	0	0.000777399	0	0	0	0	0.205508	0.000634075	0	0.533
543	CASSANGGLSPLHF	3	0	0.0017145	0.000664147	0	0	0	0	0	0	0	0	0	0	0.305175	0	0	0	0.544
544	CASIYGAAYYSNQPQHF	3	0	0	0	0	0	0	0.263782	0	0.00050804	0	0.00276637	0	0	0	0	0	0	0.531
545	CASSARNTEAFF	3	0	0	0	0	0	0	0	0	0	0.000777399	0	0	0.00137428	0	0	0.245387	0	0.532
546	CASSQELSQGSEKLFF	3	0	0.0017145	0	0.000505454	0	0	0	0	0	0	0	0	0	0	0.201838	0	0	0.547
547	CSVEVSYEQYF	3	0	0	0	0	0	0	0	0	0	0	0	0	0.00274856	0	0	0.000634075	0.342049	0.532
548	CSVRGTANTEAFF	3	0	0	0	0.194094	0	0	0	0.000804001	0	0.000777399	0	0	0	0	0	0	0	0.126
549	CSVVESSYEQYF	3	0	0	0	0.000505454	0	0	0.261041	0	0	0	0.00276637	0	0	0	0	0	0	0.533
550	CASSPGSGYTF	3	0	0	0	0	0	0	0	0	0	0	0	0.00140193	0.000687139	0	0.20079	0	0	0.532
551	CASRGGYGYTF	3	0	0	0	0	0	0	0.257615	0	0	0	0.00345796	0	0	0.001561	0	0	0	0.528
552	CASSQGRSGTGDSPLHF	3	0	0.0017145	0	0	0	0	0	0	0	0.296189	0	0	0.000687139	0	0	0	0	0.541
553	CSPEAIGGYTF	3	0.00139359	0	0	0.00202182	0	0	0	0.303108	0	0	0	0	0	0	0	0	0	0.547
554	CASRQEGIDQPQHF	3	0	0	0	0	0	0	0.25693	0	0	0.000777399	0.00276637	0	0	0	0	0	0	0.53
555	CASSEFRLAGNNEQFF	3	0	0	0	0	0	0	0.000685147	0	0	0.0023322	0	0	0	0	0.19712	0	0	0.529
556	CASSASNSPLHF	3	0.00139359	0	0	0	3.04671	0	0	0	0	0	0	0	0	0	0	0	0.000895415	0.124
557	CAISESVDNYGYTF	3	0	0	0	0	0	0	0	0	0.00050804	0	0	0	0.00206142	0	0	0	0.331304	0.533
558	CATSGRQGAEGYTF	3	0.00139359	0	0	0	0	0	0	0	0.00050804	0	0.25658	0	0	0	0	0	0	0.54
559	CASSDGGYNSPLHF	3	0	0	0	0	0	0	0	0.296676	0	0	0.000691592	0.00140193	0	0	0	0	0	0.533
560	CASSQGRGGGTGYTF	3	0	0	0.000664147	0	0	0	0.000685147	0	0	0	0	0.517314	0	0	0	0	0	0.537
561	CASGLALVTYSNQPQHF	3	0	0	0	0	0	0	0	0	0	0	0	0	0.00137428	0	0.192401	0	0.000895415	0.531
562	CASSLGTSYEQFF	3	0	0	0	0	0	0	0	0	0.00050804	0	0	0	0	0.0007805	0.192401	0	0	0.533
563	CSVASGAYEQYF	3	0.510055	0	0	0	0	0	0	0	0	0	0	0.00140193	0	0	0.000524255	0	0	0.125
564	CASRNYGYTF	3	0	0	0	0	0	0	0.248708	0	0	0	0.000691592	0	0	0.0007805	0	0	0	0.533
565	CASSQWGHLGQYF	3	0	0	0	0	0	0	0	0.000804001	0	0	0	0	0.248744	0	0.000524255	0	0	0.534
566	CASSQELGSSNQPQHF	3	0	0	0	0	0.00808146	0	0	0.28944	0	0	0	0	0	0	0	0.000634075	0	0.563
567	CSVGLGGGFSSEAFF	3	0	0	0	0.181963	0	0	0	0	0	0.000777399	0.000691592	0	0	0	0	0	0	0.126
568	CASSYQGSDYGYTF	3	0	0	0	0	0	0	0	0	0	0	0	0	0.00137428	0	0	0.226999	0.000895415	0.532
569	CASSSLNHGDYEQYF	3	0	0	0	0	0	0	0	0	0	0.000777399	0	0	0.000687139	0	0	0.223829	0	0.533
570	CASSPWGGSSNQPQHF	3	0.00139359	0	0	0.177414	0	0	0	0	0	0	0	0.00140193	0	0	0	0	0	0.122
571	CASSQELTGFGGYTF	3	0	0	0	0	0	0	0.000685147	0	0	0	0	0	0.00137428	0	0	0.221926	0	0.532
572	CASREGQVDGYTF	3	0	0	0	0	0	0	0	0	0	0	0	0.00140193	0.00274856	0	0	0	0.309814	0.53
573	CASSESTGTGELFF	3	0	0	0.231123	0	0	0	0	0	0.00101608	0	0	0.00140193	0	0	0	0	0	0.126
574	CSVRTQGGANTEAFF	3	0	0	0	0	0.00808146	0	0	0	0	0	0	0	0.00206142	0	0	0	0.310709	0.559
575	CASSPGGHGYTF	3	0	0	0	0	0	0	0.236376	0	0	0	0.00138318	0	0	0.001561	0	0	0	0.531
576	CASSSDRDQPQHF	3	0	0	0	0	0	0	0	0	0	0	0	0	0.000687139	0	0.181916	0	0.000895415	0.532
577	CSVRPRQGWIYGYTF	3	0	0	0	0	0	0	0.233635	0	0	0	0.00414955	0	0	0.0007805	0	0	0	0.527
578	CASSDLKSVGYGYTF	3	0	0	0	0	0	0	0	0	0.00050804	0	0	0	0.00206142	0	0	0	0.307128	0.532
579	CASSQERGNHNEQFF	3	0	0	0.229131	0	0	0	0	0	0.00050804	0.000777399	0	0	0	0	0	0	0	0.125
580	CASSQLPGANVLTF	3	0.479396	0.0017145	0	0	0	0	0	0	0	0.0015548	0	0	0	0	0	0	0	0.123
581	CANGNSDSGELFF	3	0	0	0	0	0	0	0	0	0	0.000777399	0	0	0.00137428	0	0	0.217488	0	0.532
582	CASSLAPGYEQYF	3	0	0	0	0	0	0	0	0	0.174258	0	0	0	0.00137428	0	0	0.000634075	0	0.531
583	CASSLVQRESTRTKAFF	3	0	0	0.000664147	0.000505454	0	0	0	0	0	0	0	0.482266	0	0	0	0	0	0.538
584	CASSLYSGLSSYEQYF	3	0	0	0	0	0	0	0.000685147	0	0.00050804	0	0.237908	0	0	0	0	0	0	0.534
585	CASSLPNTEAFF	3	0	0	0	0	0	0	0	0	0	0	0	0	0	0.266931	0.00104851	0.000634075	0	0.533
586	CASSPGQGAMNTEAFF	3	0	0	0	0	0	0	0	0.000804001	0	0	0	0	0	0.264589	0	0.000634075	0	0.534
587	CATSRVAGETQYF	3	0	0	0.221825	0	0	0	0	0	0.00050804	0	0	0	0	0	0	0.00380445	0	0.127
588	CASRVGRETQYF	3	0.00139359	0	0	0	0	0	0	0	0.00152412	0	0.2303	0	0	0	0	0	0	0.539
589	CASSYSSASSSYEQYF	3	0	0	0	0	0	0	0	0.000804001	0.00050804	0	0	0	0.230192	0	0	0	0	0.534
590	CASSFGANYGYTF	3	0	0	0	0	0	0	0.228839	0	0	0	0.000691592	0	0	0.0007805	0	0	0	0.533
591	CAISEPQNNYNEQFF	3	0	0	0.221161	0	0	0	0	0	0.00050804	0	0	0	0	0.0007805	0	0	0	0.125
592	CASGQDEQYF	3	0	0	0	0	0	0	0	0.000804001	0	0	0	0	0.000687139	0	0	0.207343	0	0.533
593	CASSLWDSSYGYTF	3	0	0	0	0	0	0	0.221303	0	0	0	0.00345796	0	0	0	0.000524255	0	0	0.528
594	CASSFQGGEAFF	3	0	0	0	0	0	0	0.221988	0	0	0	0.00138318	0	0.000687139	0	0	0	0	0.532
595	CASSLTGHMGNQPQHF	3	0	0	0	0	0	0	0	0	0	0	0	0	0.00137428	0	0.169859	0	0.000895415	0.53
596	CASSPQGGTEAFF	3	0	0	0	0	0	0	0	0	0	0.0023322	0	0	0.000687139	0	0	0.204806	0	0.53
597	CASSHQQGAAYEQYF	3	0	0	0	0	0	0	0	0	0.00050804	0	0.222693	0	0	0	0.00104851	0	0	0.533
598	CASSPDRGHSPLHF	3	0	0	0	0	0	0	0	0	0.00152412	0	0.222001	0	0	0	0.000524255	0	0	0.532
599	CASSLGPGNTIYF	3	0	0	0	0	0	0	0	0	0	0	0.000691592	0	0	0.251321	0	0.000634075	0	0.534
600	CASSTGRWYEAFF	3	0	0.0017145	0	0	0.00808146	0	0	0	0	0.250323	0	0	0	0	0	0	0	0.575
601	CASSLGSNYGYTF	3	0	0	0	0	0	0	0	0	0.0848426	0	0.106505	0	0	0	0	0.00126815	0	0.362
602	CASSVGPDSIYGYTF	3	0	0	0	0.00101091	0	0	0	0.256476	0	0	0	0	0	0	0	0.000634075	0	0.539
603	CASSQVVQSYNEQFF	3	0	0.0017145	0	0	0	0	0	0.000804001	0	0	0	0	0	0	0.167237	0	0	0.544
604	CASSLEEGAVYGYTF	3	0	0	0.00132829	0	0	0	0	0	0.00152412	0	0.217851	0	0	0	0	0	0	0.539
605	CASSREGSYGYTF	3	0	0	0	0	0	0	0.000685147	0	0	0	0	0	0	0.247418	0	0	0.00179083	0.532
606	CATSIQTSSEQYF	3	0	0	0	0	0	0	0	0	0	0.000777399	0	0	0.00274856	0	0	0.199734	0	0.528
607	CASSPPGQLNTEAFF	3	0	0	0	0	0	0	0	0	0.00050804	0	0	0	0	0.247418	0	0.000634075	0	0.534
608	CASRPDRGNEAFF	3	0	0	0	0	0	0	0	0	0	0	0.000691592	0	0.000687139	0	0	0.200368	0	0.533
609	CASSPWISYEQYF	3	0	0.0017145	0	0	0	0	0	0	0	0	0	0.443011	0	0	0.000524255	0	0	0.539
610	CSAKRGEVGNQPQHF	3	0.00139359	0	0	0	0	0	0	0	0.00101608	0	0.217851	0	0	0	0	0	0	0.54
611	CASIIGGARGNQPQHF	3	0	0	0	0	0	0	0	0	0	0.000777399	0	0	0.00206142	0	0	0.195929	0	0.53
612	CASSTRTLEAFF	3	0	0	0	0	0	0	0	0	0.00050804	0	0.215085	0	0.000687139	0	0	0	0	0.534
613	CASSDGWGTGARRDGYTF	3	0	0	0	0	0	0	0	0.000804001	0	0	0	0	0.211639	0	0	0.00126815	0	0.532
614	CSVVQGVREQYF	3	0	0.003429	0	0	0	0	0	0	0	0.237884	0	0	0	0	0	0	0.000895415	0.548
615	CASSLGSNQPQHF	3	0	0	0	0	0	0	0	0	0	0	0	0	0.000687139	0	0.159898	0	0.00179083	0.529
616	CASSLRTGELFF	3	0	0	0	0	0	0	0	0	0	0	0	0	0.000687139	0	0	0.000634075	0.273997	0.534
617	CASSQKGHLTLFSGNTIYF	3	0	0	0.203229	0	0	0	0	0	0.00050804	0	0	0.00140193	0	0	0	0	0	0.126
618	CASSLSGTQYGYTF	3	0	0.0017145	0	0	0	0	0.206915	0	0	0	0.00276637	0	0	0	0	0	0	0.538
619	CASSFSGTGELFF	3	0	0	0	0	0	0	0	0	0.00101608	0	0.208861	0	0	0	0.000524255	0	0	0.533
620	CASSLDSYGYTF	3	0	0.0017145	0	0	0	0	0	0	0	0.160922	0	0	0.0666525	0	0	0	0	0.414
621	CASSRPGPPYEQYF	3	0	0.003429	0	0	0	0	0	0	0	0.23322	0	0	0	0	0	0	0.000895415	0.549
622	CASSRSPDTEAFF	3	0	0.0017145	0	0	0	0	0	0	0	0	0	0	0.000687139	0	0.157801	0	0	0.545
623	CASSPHGGWGNNQPQHF	3	0	0	0	0	0	0	0	0	0	0	0	0	0.000687139	0	0.156752	0	0.00179083	0.529
624	CASSVRGGTGANVLTF	3	0	0	0.199244	0	0	0	0	0	0.00050804	0	0	0	0	0	0	0	0.000895415	0.126
625	CASKDVGSEAFF	3	0	0	0.00199244	0	0	0	0	0	0	0.000777399	0	0.416375	0	0	0	0	0	0.54
626	CASSQDLLVRAYGYTF	3	0	0	0	0	0	0	0	0	0.00152412	0	0.202636	0.00140193	0	0	0	0	0	0.53
627	CASSERGSEAFF	3	0	0	0	0	0	0	0.000685147	0	0	0	0	0	0.00137428	0	0	0	0.261461	0.533
628	CAISESLGEQFF	3	0	0	0	0	0.00808146	0	0	0	0	0	0	0	0.00137428	0	0	0	0.260566	0.564
629	CASSLGGNYGYTF	3	0	0	0.0345357	0	0	0	0	0	0.0025402	0	0.163907	0	0	0	0	0	0	0.755
630	CASSQDFHNEQFF	3	0	0	0	0	0	0	0.198693	0	0	0	0.00138318	0	0.000687139	0	0	0	0	0.532
631	CSVEGGAGGRDTEAFF	3	0	0	0	0	0.00808146	0	0	0	0.00050804	0.223891	0	0	0	0	0	0	0	0.571
632	CASSSGLANQPQHF	3	0	0.0017145	0	0	0	0	0	0	0.00101608	0	0.197795	0	0	0	0	0	0	0.542
633	CASSEGVVNTEAFF	3	0	0	0	0	0	0	0	0	0.00050804	0.000777399	0	0	0	0	0.149413	0	0	0.532
634	CASSVDNSPLHF	3	0	0	0.000664147	0	0	0	0	0	0	0	0	0.399551	0	0	0	0.000634075	0	0.537
635	CASSLGTEDYGYTF	3	0	0	0	0	0	0	0.191841	0	0	0	0.00345796	0	0	0.0007805	0	0	0	0.526
636	CSVRPLSLNTEAFF	3	0	0	0	0	0	0	0	0	0	0	0	0	0	0.21932	0.00104851	0.000634075	0	0.533
637	CASSQTPRGTEAFF	3	0	0	0	0	0.00808146	0	0	0.224316	0	0	0.00138318	0	0	0	0	0	0	0.569
638	CASSHGRGSPLHF	3	0	0.0017145	0.185297	0	0	0	0	0	0	0.000777399	0	0	0	0	0	0	0	0.121
639	CASSLFGLGANVLTF	3	0	0	0	0	0	0	0.190471	0	0	0	0.000691592	0	0	0	0.000524255	0	0	0.533
640	CASVPDNQPQHF	3	0	0	0.000664147	0	0	0	0.189101	0	0	0	0.00207478	0	0	0	0	0	0	0.535
641	CASSVYGKGSVDEQYF	3	0	0	0	0	0.00808146	0	0	0.000804001	0	0	0	0	0	0	0.145219	0	0	0.589
642	CASGHGTGGRSNQPQHF	3	0.00139359	0	0	0	0	0	0	0	0	0	0	0	0	0	0.143646	0	0.00179083	0.54
643	CASRRGNEQYF	3	0	0	0	0	0	0	0.18773	0	0	0	0.00138318	0	0.000687139	0	0	0	0	0.531
644	CASSPGPNEKLFF	3	0	0	0	0	0	0	0	0	0	0.000777399	0	0	0	0.145173	0.0461344	0	0	0.425
645	CASSFGTGGNSPLHF	3	0	0	0	0	0	0	0.185675	0	0	0	0.000691592	0	0	0	0	0.000634075	0	0.533
646	CASSLALNQPQHF	3	0	0	0.000664147	0	0	0	0	0	0.137679	0	0	0	0	0	0	0	0.000895415	0.538
647	CASSQDWGAYGYTF	3	0.377664	0	0	0	0	0	0	0.000804001	0.00050804	0	0	0	0	0	0	0	0	0.125
648	CASSSPGYHEQYF	3	0	0	0	0	0	0	0	0.000804001	0	0	0	0	0.00137428	0	0	0	0.241762	0.532
649	CASSLDRVYGYTF	3	0	0	0.000664147	0	0	0	0	0	0	0	0	0	0	0.210735	0	0	0.000895415	0.537
650	CASQKGPGEQYF	3	0	0	0	0	0	0	0	0.000804001	0	0	0	0	0.000687139	0.208393	0	0	0	0.533
651	CASTTAGGGTEAFF	3	0	0	0	0	0	0	0	0	0.135647	0	0	0	0.000687139	0	0	0	0.000895415	0.531
652	CASSLGSGEQYF	3	0	0	0	0	0	0	0.182249	0	0	0.000777399	0.000691592	0	0	0	0	0	0	0.533
653	CASSPSEGAYGYTF	3	0.00139359	0	0	0.133945	0.00808146	0	0	0	0	0	0	0	0	0	0	0	0	0.097
654	CASSSLYEQYF	3	0	0.0017145	0.144784	0	0	0	0	0	0	0.0373152	0	0	0	0	0	0	0	0.175
655	CASSPYQTGRGGYTF	3	0	0	0	0	0	0	0	0.000804001	0	0	0	0	0.000687139	0.206052	0	0	0	0.533
656	CAIRIRGSTEAFF	3	0	0	0	0	0	0	0	0	0	0	0	0	0.00343569	0	0	0.000634075	0.231913	0.528
657	CASSLGTGRYYGYTF	3	0	0.0017145	0	0	0	0	0	0	0	0	0	0	0.00274856	0	0	0	0.231017	0.538
658	CASSNRGGGTEAFF	3	0	0	0	0	0	0	0	0	0	0	0.000691592	0	0.00137428	0	0	0.16486	0	0.531
659	CASSPARTGGNYGYTF	3	0	0.0017145	0	0	0	0	0	0	0	0.201346	0	0.00140193	0	0	0	0	0	0.541
660	CASSGSTAPYYGYTF	3	0	0	0	0.00101091	0.00808146	0	0	0.205824	0	0	0	0	0	0	0	0	0	0.58
661	CATSVGTDYGYTF	3	0	0	0	0.000505454	0	0	0	0	0	0	0	0	0.176595	0	0	0.000634075	0	0.537
662	CASSLVGGTYEQYF	3	0	0	0	0	0	0	0	0	0.00050804	0.000777399	0	0	0	0	0.134209	0	0	0.532
663	CASSLNSYEQYF	3	0	0	0	0	0	0	0	0	0.106688	0.0342056	0	0	0.000687139	0	0	0	0	0.423
664	CASSLRGNEAFF	3	0	0	0	0	0	0.0930787	0	0	0.00050804	0	0.157683	0	0	0	0	0	0	0.379
665	CASSRARTGKAFF	3	0	0	0	0	0	0	0	0	0.00050804	0	0	0	0	0.195125	0	0.000634075	0	0.534
666	CASSFGTGGGGAFGYTF	3	0	0	0	0	0	0	0	0	0.00050804	0	0	0	0	0.194344	0.000524255	0	0	0.534
667	CASSQEDRGVGYTF	3	0	0	0.165373	0.000505454	0	0	0	0	0.00050804	0	0	0	0	0	0	0	0	0.124
668	CASRASWSVTSGFNEQFF	3	0	0	0	0	0	0	0	0.000804001	0.00050804	0	0.170132	0	0	0	0	0	0	0.533
669	CASSIQMEPQHF	3	0	0	0	0	0	0	0	0.000804001	0	0	0	0.00140193	0	0	0	0	0.220272	0.532
670	CASSSGFNTEAFF	3	0.340037	0	0	0.000505454	0	0	0	0	0	0	0	0	0	0	0	0	0.000895415	0.124
671	CASSFFGGFTEAFF	3	0	0	0	0	0	0	0	0	0	0	0	0	0.000687139	0.189661	0	0.000634075	0	0.533
672	CATSRDSLAGEITGELFF	3	0	0	0	0	0	0	0	0	0	0.188908	0	0	0	0	0.000524255	0.000634075	0	0.533
673	CASSKSPDQPQHF	3	0	0	0	0	0	0	0	0	0	0	0	0	0.00137428	0	0	0.152812	0.000895415	0.53
674	CASSLGLAGTNTGELFF	3	0	0	0	0	0	0	0	0.02814	0	0	0	0.00140193	0	0.162344	0	0	0	0.465
675	CASSFRRVTEAFF	3	0	0	0	0	0	0	0	0	0	0	0.000691592	0	0.00206142	0	0	0	0.214004	0.53
676	CASSHTGTAFF	3	0	0	0	0	0	0	0.000685147	0	0.00050804	0	0	0	0	0	0.126345	0	0	0.532
677	CSPWAGADNTEAFF	3	0	0	0	0	0	0	0	0	0	0	0	0	0.1656	0	0.000524255	0.000634075	0	0.533
678	CASSAGPGNYSYTF	3	0	0	0	0	0	0	0.000685147	0	0	0	0.165982	0	0.000687139	0	0	0	0	0.532
679	CASSRAGNTEAFF	3	0	0	0	0	0	0	0	0	0.00203216	0.0054418	0.159758	0	0	0	0	0	0	0.516
680	CASSQEFGSDYEQYF	3	0.333069	0.0017145	0	0	0	0	0	0	0	0	0	0	0	0.0007805	0	0	0	0.123
681	CASSLSGGFGYTF	3	0	0	0	0	0	0	0	0	0	0	0	0	0.00274856	0	0	0.000634075	0.210423	0.529
682	CASSRGQGAGEQYF	3	0	0	0	0.120298	0	0	0	0	0	0	0	0.00140193	0	0.0007805	0	0	0	0.127
683	CSVESGSANYGYTF	3	0	0	0	0	0	0	0	0.000804001	0	0	0	0	0.00343569	0	0	0	0.209527	0.527
684	CASSQVLYEQYF	3	0	0	0.00132829	0	0	0	0	0	0	0	0	0.328053	0	0.0007805	0	0	0	0.539
685	CSFQGGGDYTEAFF	3	0	0	0	0	0	0	0	0	0.00101608	0	0	0	0.000687139	0	0.122151	0	0	0.53
686	CASSPPQDGQYF	3	0	0	0	0	0	0	0	0	0.00101608	0	0	0	0.000687139	0	0	0.147105	0	0.531
687	CASSLPGTYEQYF	3	0	0	0	0	0	0	0	0.000804001	0.00050804	0	0.160449	0	0	0	0	0	0	0.532
688	CASSLQGSSYNSPLHF	3	0	0	0	0	0	0	0	0.000804001	0	0	0	0	0.158729	0	0.000524255	0	0	0.532
689	CASGFWAGGHSYNEQFF	3	0	0	0	0	0	0	0	0.000804001	0.116849	0	0.000691592	0	0	0	0	0	0	0.53
690	CASSPRSRGAADTEAFF	3	0.00139359	0.0017145	0	0	0	0	0	0	0	0.178802	0	0	0	0	0	0	0	0.553
691	CASSQVPHSNQPQHF	3	0	0	0	0	0	0	0	0	0	0	0	0	0	0.177173	0.00104851	0	0.000895415	0.531
692	CASTGIPGGGYTF	3	0	0	0	0	0	0	0	0	0.00050804	0	0	0	0	0	0.119006	0.000634075	0	0.532
693	CSARVQNTEAFF	3	0	0	0	0	0	0	0	0.001608	0.00101608	0	0.155608	0	0	0	0	0	0	0.529
694	CASSFLLGSGELFF	3	0.00139359	0	0	0	0	0	0	0	0	0.175692	0	0	0	0	0.000524255	0	0	0.542
695	CASSPGRSYEQYF	3	0	0	0	0	0	0	0	0	0	0	0.00138318	0	0.000687139	0	0	0.142667	0	0.53
696	CASSQDLENTEAFF	3	0	0	0	0	0	0	0	0.000804001	0	0	0	0	0.154606	0	0.00104851	0	0	0.531
697	CASSRMTGLVGYTF	3	0	0	0	0	0	0	0	0	0	0	0	0	0.155293	0	0.000524255	0.000634075	0	0.533
698	CASSCQSWDLQETQYF	3	0	0	0	0	0.00808146	0	0	0	0.00050804	0	0.154917	0	0	0	0	0	0	0.587
699	CASTYTGELFF	3	0	0	0	0	0	0	0	0	0	0	0	0	0.00206142	0	0	0.00951113	0.184456	0.509
700	CSARVVDRGLWDIEAFF	3	0	0	0	0	0	0	0.152103	0	0	0	0.000691592	0	0	0	0	0.000634075	0	0.532
701	CASSAYQGTEAFF	3	0	0.0017145	0.00199244	0	0	0	0	0	0	0	0	0.302818	0	0	0	0	0	0.548
702	CATSRDGWIEAFF	3	0	0	0	0	0	0	0	0	0	0	0	0	0.147735	0	0.00209702	0	0.000895415	0.527
703	CASSGYNEQFF	3	0.0348398	0	0.000664147	0	0	0	0	0	0	0	0.132786	0	0	0	0	0	0	0.828
704	CASEHQYGGELFF	3	0	0	0	0	0.00808146	0	0	0	0	0.000777399	0	0	0	0.167027	0	0	0	0.582
705	CASSFQGRTEAFF	3	0	0.0051435	0	0	0	0	0	0	0	0.164809	0	0	0	0	0.000524255	0	0	0.565
706	CASSLARGWNYGYTF	3	0	0	0	0	0	0	0	0	0	0	0	0	0.000687139	0	0.000524255	0.135058	0	0.532
707	CASSFQGNTEAFF	3	0.00139359	0	0	0	0	0	0	0	0.0106688	0	0	0	0	0	0	0.121108	0	0.51
708	CASSQDGGRPYEQYF	3	0	0	0	0	0.00808146	0	0	0	0	0	0	0	0	0.163905	0.00104851	0	0	0.582
709	CAWTGQLNTEAFF	3	0	0	0	0	0	0	0	0	0	0	0	0	0.000687139	0	0.109569	0.000634075	0	0.531
710	CASSFGVGYTF	3	0	0	0	0	0	0	0.142511	0	0	0	0.000691592	0	0	0.0007805	0	0	0	0.532
711	CALEQGGNQPQHF	3	0	0.0017145	0	0	0	0	0.140455	0	0	0	0.00207478	0	0	0	0	0	0	0.541
712	CASSARQDNSPLHF	3	0	0.0017145	0	0	0.00808146	0	0	0	0	0	0	0	0	0	0.108521	0	0	0.628
713	CASRPREAPEAFF	3	0	0.0051435	0	0	0.00808146	0	0	0	0	0.158589	0	0	0	0	0	0	0	0.62
714	CASSEPDRGARETQYF	3	0	0	0	0	0	0	0	0	0	0	0	0	0.000687139	0	0	0.000634075	0.18356	0.533
715	CASSLDSYYGYTF	3	0	0	0.000664147	0	0	0	0	0	0	0	0	0	0.00274856	0	0	0	0.180874	0.533
716	CASSSRNSPLHF	3	0	0	0.000664147	0	0	0	0	0	0	0	0	0.287397	0	0	0.000524255	0	0	0.538
717	CASSSTGSHTEAFF	3	0	0	0	0	0	0	0	0	0	0.000777399	0	0	0.000687139	0	0.107472	0	0	0.53
718	CAISEWERHGYTF	3	0	0	0	0	0	0	0	0	0	0	0	0	0.138115	0	0.000524255	0.0025363	0	0.526
719	CASSRQGDGYTF	3	0	0	0	0	0	0	0	0	0	0	0	0	0	0.158441	0.000524255	0.000634075	0	0.533
720	CSVPGQGEETQYF	3	0	0	0	0	0.00808146	0	0	0	0.00152412	0	0.13901	0	0	0	0	0	0	0.589
721	CASRLGGMGQPQHF	3	0	0	0	0	0.00808146	0	0.137715	0	0	0	0.00138318	0	0	0	0	0	0	0.59
722	CASSQVNTGELFF	3	0	0	0	0	0	0	0	0	0.00050804	0	0	0	0.00137428	0	0	0	0.179979	0.532
723	CASSLEPGQGRFDAFF	3	0	0	0.00199244	0	0	0	0	0	0	0.000777399	0	0.278985	0	0	0	0	0	0.542
724	CASSPGQGYGYTF	3	0	0	0	0	0	0	0	0	0	0	0	0	0.0432897	0	0	0.000634075	0.123567	0.417
725	CASSQAAGLGPTYGYTF	3	0	0	0	0.000505454	0	0	0	0	0	0	0	0	0.000687139	0	0	0.126181	0	0.538
726	CSVYGLGVVQETQYF	3	0	0	0	0	0	0	0	0	0	0.000777399	0	0	0.00137428	0	0	0.125547	0	0.529
727	CASSHTDRPQYGYTF	3	0	0	0	0	0	0	0.135659	0	0	0	0.000691592	0	0	0	0.000524255	0	0	0.532
728	CASSQDMGRMGNTIYF	3	0	0	0	0	0	0	0.132919	0.000804001	0	0	0.00345796	0	0	0	0	0	0	0.522
729	CSVEGGTSTDTQYF	3	0	0	0	0	0	0	0	0	0	0.000777399	0	0	0.000687139	0	0	0.125547	0	0.531
730	CASSQDSLGDSYEQYF	3	0	0	0	0	0	0	0	0	0.00050804	0	0	0	0.00137428	0	0	0.124279	0	0.529
731	CASSLDSNSPLHF	3	0	0	0	0	0	0	0	0	0	0.000777399	0	0.270573	0.00274856	0	0	0	0	0.53
732	CSVESGDGFNYGYTF	3	0	0	0	0	0	0	0	0	0	0	0	0	0.133305	0	0.000524255	0.00190223	0	0.528
733	CASSLTGVETQYF	3	0	0	0	0	0	0	0	0.000804001	0	0	0	0	0.000687139	0	0	0	0.174606	0.532
734	CSVELSGLRYEQYF	3	0	0	0	0	0	0	0	0	0.00050804	0.000777399	0	0	0.133992	0	0	0	0	0.532
735	CASSFTGERYTF	3	0	0	0	0.098058	0	0	0	0.000804001	0	0	0	0.00140193	0	0	0	0	0	0.128
736	CASSLTFTGAGNEQFF	3	0	0	0	0.000505454	0	0	0	0	0.00050804	0	0.134169	0	0	0	0	0	0	0.538
737	CASSLGQGGNSPLHF	3	0	0	0	0	0	0	0.130863	0	0	0	0.00207478	0	0	0	0	0.000634075	0	0.527
738	CASSLDSLFSRGYTF	3	0.26757	0	0.000664147	0	0	0	0	0	0	0	0.000691592	0	0	0	0	0	0	0.124
739	CASGQGRDTEAFF	3	0	0.0017145	0	0	0	0	0	0	0	0	0	0	0	0.149075	0.000524255	0	0	0.546
740	CASSETRGSTEAFF	3	0	0	0	0	0	0	0	0	0	0	0	0	0.000687139	0	0.0996084	0.000634075	0	0.53
741	CASSSGSVGEQYF	3	0	0	0	0	0.0161629	0	0	0	0	0	0	0	0.00206142	0	0	0	0.167443	0.629
742	CSVGTGEGEQYF	3	0	0	0	0	0	0	0	0	0.00050804	0.000777399	0	0	0	0	0	0.120474	0	0.531
743	CASRMSGMRNNEQFF	3	0	0.0017145	0	0	0	0	0	0	0.0960195	0	0	0	0	0	0	0	0.000895415	0.549
744	CASQPAGLGNYGYTF	3	0	0	0	0	0	0	0	0.000804001	0	0	0	0	0.128495	0	0	0.000634075	0	0.531
745	CASSPLGTGVHEQYF	3	0	0	0	0.0945199	0	0	0	0.000804001	0	0	0	0.00140193	0	0	0	0	0	0.128
746	CSASLHLNTEAFF	3	0	0	0	0	0	0	0	0.000804001	0	0	0	0	0.00206142	0	0	0	0.165652	0.529
747	CASSEFEQYF	3	0	0	0.000664147	0	0	0	0	0	0	0	0	0.26076	0	0	0	0	0.000895415	0.537
748	CASSGTANTEAFF	3	0	0	0	0	0	0.104248	0	0	0.00050804	0	0	0	0	0	0.0833565	0	0	0.364
749	CASSPGLNTEAFF	3	0	0	0	0	0	0	0	0	0	0	0	0	0.000687139	0.145173	0	0.000634075	0	0.532
750	CASSSPGGGFGGELFF	3	0	0	0	0	0	0	0	0	0	0	0	0	0.00137428	0	0.000524255	0	0.165652	0.531
751	CASRDGTEAFF	3	0.255027	0	0	0	0	0	0	0	0	0	0	0.00140193	0.000687139	0	0	0	0	0.126
752	CASSFGTGVNTEAFF	3	0	0.0017145	0.000664147	0	0	0	0	0	0	0.142264	0	0	0	0	0	0	0	0.552
753	CASIDSGANYGYTF	3	0	0	0.000664147	0	0	0	0	0	0.0924632	0	0	0	0	0	0	0	0.000895415	0.539
754	CASSFRGPYPEQFF	3	0	0	0	0	0	0	0	0	0	0.000777399	0	0.00140193	0	0	0.0948901	0	0	0.526
755	CASSVAPAGAHSNTGELFF	3	0	0.0017145	0	0	0	0	0	0	0	0	0	0	0.000687139	0	0	0.113499	0	0.548
756	CASSLTSGRRYEQYF	3	0	0.0017145	0	0	0.00808146	0	0	0	0	0.138377	0	0	0	0	0	0	0	0.607
757	CASSPGRISNYGYTF	3	0	0	0	0	0	0	0.119216	0	0	0	0.00207478	0	0	0.0007805	0	0	0	0.526
758	CASRKDLYGYTF	3	0	0	0	0	0	0	0	0	0.00050804	0	0.121029	0	0.000687139	0	0	0	0	0.532
759	CASRQGYEQYF	3	0	0	0	0	0	0	0	0.000804001	0	0	0	0.00140193	0.120249	0	0	0	0	0.528
760	CASSQDRGTEAFF	3	0	0	0	0	0	0	0	0	0.00050804	0	0	0	0.00137428	0	0	0	0.155802	0.531
761	CASSQRGSYGYTF	3	0	0	0	0.000505454	0	0	0.119216	0	0	0	0.00138318	0	0	0	0	0	0	0.535
762	CASSQVASGETQYF	3	0.00139359	0	0	0	0	0	0	0	0.00050804	0	0.121029	0	0	0	0	0	0	0.545
763	CSARGTSLDYGYTF	3	0	0	0	0	0	0	0.000685147	0	0	0	0	0	0	0.136587	0.000524255	0	0	0.532
764	CSARTGGFYEQYF	3	0	0	0	0	0	0	0	0.000804001	0	0.135268	0	0	0	0	0.00104851	0	0	0.53
765	CARQMLGGREGSNTEAFF	3	0	0	0.00199244	0	0	0	0	0	0	0.000777399	0	0.241133	0	0	0	0	0	0.543
766	CASSFLLGLAALDEQYF	3	0	0	0	0	0	0	0	0.000804001	0	0	0	0	0	0.135807	0	0.000634075	0	0.531
767	CASSLGQGWNYGYTF	3	0	0	0	0	0	0	0.11853	0	0	0	0.00138318	0	0	0.0007805	0	0	0	0.528
768	CASSRQVNQPQHF	3	0	0	0	0	0	0	0	0	0	0	0	0	0.00137428	0	0.000524255	0	0.154907	0.531
769	CASSLYGEGEAFF	3	0	0.003429	0	0	0	0	0	0	0	0.133713	0	0	0	0	0.000524255	0	0	0.56
770	CASSPQGQMFYEQYF	3	0	0.0017145	0	0	0	0	0	0	0	0.13449	0	0	0	0	0	0	0.000895415	0.546
771	CASSQGLTGGGYTF	3	0	0	0	0	0	0	0	0	0	0	0	0	0.00206142	0	0	0.000634075	0.153116	0.528
772	CASNAHGVNTEAFF	3	0	0	0	0.000505454	0	0	0	0	0	0	0	0	0.000687139	0	0	0.109061	0	0.538
773	CASSLRLAPNEQYF	3	0	0	0	0	0	0	0	0	0	0.131381	0	0.00140193	0	0	0.000524255	0	0	0.53
774	CASSPTTGLHYGYTF	3	0	0	0	0	0	0	0	0	0	0	0	0.236927	0	0	0.000524255	0.000634075	0	0.534
775	CASSSPGTEAFF	3	0	0	0	0	0	0	0	0	0.00050804	0	0	0	0.000687139	0	0.0880748	0	0	0.53
776	CSAADRGETQYF	3	0	0	0	0	0	0	0	0	0	0	0	0	0.00137428	0	0	0.00126815	0.148639	0.528
777	CASSVEPRGSNEKLFF	3	0	0.0017145	0	0	0	0	0	0	0.00050804	0	0.115496	0	0	0	0	0	0	0.549
778	CASSQEAGNTGELFF	3	0	0	0	0	0	0	0	0	0	0.129048	0	0	0	0	0.000524255	0	0.000895415	0.531
779	CASRGSSGSSYNEQFF	3	0.00139359	0	0	0	0	0	0	0	0	0	0	0	0.00480997	0	0	0	0.141476	0.531
780	CASSYRGWGYTF	3	0	0	0	0.000505454	0	0	0	0	0	0	0	0	0.00206142	0	0	0	0.145057	0.533
781	CAISGTVHTEAFF	3	0	0	0	0	0	0	0	0	0.00050804	0	0.000691592	0	0	0	0.0854535	0	0	0.53
782	CASDTRDYNSPLHF	3	0	0	0.108256	0	0	0	0	0	0	0	0.000691592	0	0	0	0.000524255	0	0	0.126
783	CASSPTIQGELFF	3	0	0	0	0.082389	0	0	0	0	0	0	0	0.00140193	0	0.0007805	0	0	0	0.129
784	CATSRDRGVGGYTF	3	0	0	0	0	0	0	0.109624	0	0	0	0.00138318	0	0	0.0007805	0	0	0	0.527
785	CASTWRVRDDNEQFF	3	0	0	0	0	0	0	0.108253	0	0	0.000777399	0.000691592	0	0	0	0	0	0	0.53
786	CASSQGQTGPGTF	3	0.00139359	0	0	0	0	0	0	0	0.00101608	0	0.107888	0	0	0	0	0	0	0.545
787	CAWSSGRRYEQYF	3	0.00139359	0	0.000664147	0	0	0	0	0	0	0	0	0.220104	0	0	0	0	0	0.545
788	CASSIREGPYEQYF	3	0	0	0	0	0	0	0	0	0.0792542	0	0	0	0	0	0	0.000634075	0.000895415	0.528
789	CASSPTGYEQYF	3	0	0	0	0	0	0	0	0	0.00101608	0	0.0290468	0	0.0783338	0	0	0	0	0.41
790	CASSGYRGSYNEQFF	3	0	0	0	0	0	0	0	0	0.00050804	0	0	0.00140193	0	0.120977	0	0	0	0.529
791	CAIRIQGIDYGYTF	3	0	0	0	0	0	0	0	0	0.00050804	0	0	0	0	0	0.0807352	0.000634075	0	0.53
792	CASSLSVDQPQHF	3	0	0	0	0	0	0	0	0	0	0	0	0	0	0.120197	0	0.000634075	0.000895415	0.531
793	CASSVDENYGYTF	3	0	0.0017145	0	0	0	0	0	0	0	0.11972	0.000691592	0	0	0	0	0	0	0.547
794	CASSPGQGAGNTIYF	3	0	0	0	0	0	0	0	0.123012	0	0	0	0	0	0.0007805	0.000524255	0	0	0.531
795	CASSQEGADLAYNEQFF	3	0.21322	0	0	0	0.00808146	0	0	0	0	0	0	0	0	0	0.000524255	0	0	0.109
796	CASSKTRGLNPEAFF	3	0	0	0	0	0	0	0	0	0.076714	0	0	0	0.000687139	0	0	0	0.000895415	0.527
797	CASSPGHYGYTF	3	0	0	0	0	0	0	0.103457	0	0	0	0.000691592	0	0	0	0.000524255	0	0	0.531
798	CASSPPNTGLQLEQYF	3	0	0.0017145	0	0	0	0	0	0	0.00101608	0	0.103739	0	0	0	0	0	0	0.548
799	CASSLAGTGNLYGYTF	3	0	0	0	0	0	0	0	0	0	0	0	0	0.102384	0	0.000524255	0.00126815	0	0.528
800	CASSFGGTMEEQYF	3	0.204858	0	0	0	0	0	0	0	0	0	0.000691592	0	0.000687139	0	0	0	0	0.126
801	CASSQIPYEQYF	3	0	0	0	0	0	0	0	0.000804001	0	0	0	0	0	0.114733	0.000524255	0	0	0.531
802	CASSGGGESSPLHF	3	0	0	0	0	0	0	0	0	0	0.000777399	0	0	0.0996351	0	0	0.00126815	0	0.527
803	CASSPSLSTNEKLFF	3	0	0	0	0	0	0	0	0	0.00050804	0	0	0	0.000687139	0	0	0	0.130731	0.532
804	CASSFSTGELFF	3	0	0	0	0	0	0	0	0	0	0	0	0	0.000687139	0	0	0.000634075	0.129835	0.532
805	CASSLSKGHTEAFF	3	0	0.003429	0	0	0	0	0	0	0	0.111168	0	0	0.000687139	0	0	0	0	0.564
806	CASVKAQAGGYNEQFF	3	0	0	0	0	0	0	0	0	0	0	0.0995892	0	0	0	0.000524255	0	0.000895415	0.53
807	CASSLGGGYGYTF	3	0.121243	0	0	0	0	0	0	0.045828	0	0.000777399	0	0	0	0	0	0	0	0.225
808	CASSRDRGGNTIYF	3	0	0	0	0	0	0	0	0.000804001	0	0.000777399	0	0	0	0.111611	0	0	0	0.53
809	CASSVSGTGELFF	3	0	0	0	0	0	0	0	0.000804001	0	0	0	0	0.0982609	0	0	0.000634075	0	0.53
810	CASSDLTGGNQPQHF	3	0	0	0	0	0.00808146	0	0	0	0	0	0	0	0.000687139	0	0	0	0.125358	0.598
811	CSASGQVLNTEAFF	3	0.195103	0	0	0	0	0	0	0	0	0.000777399	0	0	0	0	0	0.000634075	0	0.126
812	CAIRGFMNTEAFF	3	0	0	0	0	0	0	0	0	0	0	0	0	0.000687139	0.108489	0.000524255	0	0	0.531
813	CASSPVGFLAEAFF	3	0	0	0	0	0	0	0	0	0	0	0.000691592	0	0	0.108489	0	0	0.000895415	0.53
814	CASSQDPTGLNTEAFF	3	0	0	0	0	0	0	0	0	0	0	0	0	0.0948252	0.0007805	0	0.000634075	0	0.53
815	CASSSQFNREQVTEAFF	3	0	0	0	0	0	0	0	0	0.00050804	0	0	0	0	0.107709	0	0.000634075	0	0.531
816	CSVEVYRGYTEAFF	3	0	0	0.000664147	0	0	0	0	0	0	0.000777399	0	0.193467	0	0	0	0	0	0.538
817	CASSQSSGREETQYF	3	0	0	0	0	0.00808146	0	0	0	0.00152412	0	0.0933649	0	0	0	0	0	0	0.617
818	CASSESGGNQPQHF	3	0	0	0	0.000505454	0	0	0	0	0	0	0	0	0	0.104587	0	0	0.000895415	0.537
819	CASSRRGWGNRRTNYGYTF	3	0.185348	0	0	0	0	0	0	0.000804001	0	0.0015548	0	0	0	0	0	0	0	0.126
820	CASSQERRAGTEAFF	3	0.185348	0	0	0	0	0	0	0	0.00050804	0	0	0	0	0	0	0.000634075	0	0.125
821	CASSLELAGHYNEQFF	3	0	0	0	0	0.00808146	0	0	0	0	0	0	0	0.00206142	0	0	0	0.116404	0.598
822	CASSQSRNTEAFF	3	0	0	0.00132829	0	0.00808146	0	0	0	0	0	0	0.183653	0	0	0	0	0	0.587
823	CASSHRGTPPYEQYF	3	0.00139359	0	0	0	0	0	0	0	0	0	0	0	0.0900152	0	0.000524255	0	0	0.549
824	CASSLLLAGGYNEQFF	3	0	0	0	0	0	0	0	0.000804001	0	0	0	0	0.00206142	0	0	0	0.115509	0.525
825	CASSYTGELFF	3	0	0	0	0	0	0.0148926	0	0	0	0	0	0	0.000687139	0	0	0	0.114613	0.481
826	CASSMRAQLLLNTEAFF	3	0	0	0	0	0	0	0	0	0	0	0	0	0.000687139	0	0	0.0824298	0.000895415	0.528
827	CASSQTQTTADTEAFF	3	0	0	0	0	0	0	0	0	0	0	0	0	0.0886409	0	0.00104851	0	0.000895415	0.527
828	CASSYSTGVNTEAFF	3	0	0	0	0	0.00808146	0	0	0	0.00050804	0.100285	0	0	0	0	0	0	0	0.616
829	CAISESRYGYTF	3	0	0	0	0	0	0	0.0876989	0	0	0.000777399	0.000691592	0	0	0	0	0	0	0.529
830	CASSRGQGGNYGYTF	3	0	0	0	0	0	0	0	0	0	0	0	0	0.0872666	0	0	0.00126815	0.000895415	0.525
831	CASSRQETQYF	3	0	0	0	0	0	0	0	0	0	0	0	0	0.00137428	0	0	0.000634075	0.113718	0.528
832	CASTRAGQGAYEQYF	3	0	0	0	0	0	0	0	0	0	0.000777399	0	0	0	0.099904	0	0.000634075	0	0.53
833	CSVTSGVTYEQYF	3	0	0	0	0	0	0	0.000685147	0	0.00050804	0	0	0	0.0872666	0	0	0	0	0.53
834	CASSDVWGETQYF	3	0	0	0	0	0.00808146	0	0	0	0	0.000777399	0	0	0	0	0.0660561	0	0	0.658
835	CASSLDLRRTEAFF	3	0	0	0	0	0	0	0	0	0	0.000777399	0	0	0.000687139	0	0	0.0798935	0	0.528
836	CASSPGLAGDYEQYF	3	0	0.0017145	0	0	0	0	0	0	0	0.0979523	0	0	0	0.0007805	0	0	0	0.55
837	CATSRVRDRVDTQYF	3	0	0	0.000664147	0	0	0	0	0	0	0	0	0	0.000687139	0	0	0	0.111927	0.539
838	CASSEATHSNQPQHF	3	0.170018	0	0	0	0	0	0	0.001608	0	0	0.000691592	0	0	0	0	0	0	0.127
839	CASSQGGSDTEAFF	3	0	0.0017145	0.00132829	0	0	0	0	0	0	0	0	0.171036	0	0	0	0	0	0.553
840	CAWSPGLAANEQFF	3	0	0	0	0	0	0	0.000685147	0	0.00050804	0	0.0850658	0	0	0	0	0	0	0.53
841	CASSLTGGGTEAFF	3	0	0	0.00132829	0	0	0	0	0	0	0.000777399	0	0.169634	0	0	0	0	0	0.542
842	CASSYLRGVWSNQPQHF	3	0	0.0017145	0	0	0	0	0	0.0980881	0.00050804	0	0	0	0	0	0	0	0	0.551
843	CASSGGYQETQYF	3	0	0	0	0	0	0	0	0	0	0	0	0	0.00137428	0	0	0.000634075	0.10745	0.528
844	CASSLPYRDGYTF	3	0	0.0017145	0	0	0	0	0	0	0	0.0940653	0	0	0	0	0	0.000634075	0	0.551
845	CASSLVDTYEQYF	3	0	0	0	0	0	0	0	0.000804001	0	0	0	0	0.00206142	0	0	0	0.106554	0.524
846	CASSPNRGLENTEAFF	3	0	0	0	0	0	0	0	0	0.00050804	0	0.0836826	0	0	0	0.000524255	0	0	0.531
847	CSARLGLSFYEQYF	3	0	0	0	0	0	0	0	0	0.00050804	0	0	0.00140193	0.0831438	0	0	0	0	0.526
848	CASSYSSGGQRNTIYF	3	0	0	0	0	0	0	0	0.000804001	0	0	0	0	0	0	0.0629106	0.000634075	0	0.526
849	CAIRKASRTGELFF	3	0	0	0.000664147	0	0	0	0	0	0	0.000777399	0.0822994	0	0	0	0	0	0	0.54
850	CASSDGTAYGYTF	3	0	0.0017145	0	0	0	0	0	0.000804001	0	0.0925105	0	0	0	0	0	0	0	0.55
851	CASSPGTVGNTIYF	3	0	0	0	0.000505454	0	0	0.0808474	0	0	0	0.00138318	0	0	0	0	0	0	0.535
852	CASSRTGGNTEAFF	3	0	0.0017145	0	0	0	0	0	0	0	0.0925105	0	0	0	0	0	0	0.000895415	0.55
853	CASSLVGSGYTF	3	0	0	0	0	0	0	0	0	0	0	0	0	0.0803952	0	0	0.00126815	0.000895415	0.524
854	CASSRVGQGAGGNTEAFF	3	0	0	0.000664147	0	0	0	0	0	0	0.000777399	0	0.165428	0	0	0	0	0	0.538
855	CASSTDSYNEQFF	3	0	0	0.000664147	0	0	0	0	0	0	0	0.0809162	0	0	0	0.000524255	0	0	0.541
856	CSARVGMAGGSGTGELFF	3	0	0	0	0	0	0	0	0	0	0	0	0	0.0803952	0	0	0.000634075	0.000895415	0.528
857	CASSQGGLQQYF	3	0	0	0	0	0	0	0	0	0	0	0	0	0.000687139	0	0	0.00126815	0.102973	0.528
858	CSAGRSGNQPQHF	3	0	0	0	0	0	0	0	0.000804001	0.00050804	0	0	0	0	0.090538	0	0	0	0.53
859	CSVAAGQGRSDTQYF	3	0	0	0	0	0	0	0.000685147	0	0	0	0	0	0.000687139	0	0	0	0.103868	0.53
860	CASSQGDSNQPQHF	3	0	0	0	0	0	0	0	0	0	0	0	0	0.000687139	0	0.0602893	0	0.000895415	0.525
861	CSAEGPHGNQPQHF	3	0.00139359	0	0	0	0	0	0	0	0	0	0	0	0.00274856	0	0	0	0.100287	0.538
862	CASSFAPVGTQYF	3	0	0	0	0	0	0	0	0.000804001	0	0	0	0	0.000687139	0	0	0	0.102077	0.53
863	CASSQARLNTEAFF	3	0	0.0017145	0	0	0	0	0	0	0	0.0886235	0	0.00140193	0	0	0	0	0	0.548
864	CASSSPGTEEAFF	3	0	0	0	0	0	0	0	0	0	0	0	0	0.00274856	0	0	0.0697483	0.000895415	0.514
865	CASSHWREDNEQFF	3	0	0	0	0	0.00808146	0	0	0	0	0	0	0	0	0.087416	0.000524255	0	0	0.628
866	CASSSGYTEAFF	3	0	0	0	0	0.0161629	0	0	0	0	0	0	0	0.00343569	0	0	0	0.0958095	0.698
867	CASSPILAGESEQYF	3	0	0.0017145	0	0	0	0	0	0	0	0.0862913	0	0	0	0	0	0	0.000895415	0.551
868	CASSQGLVSNQPQHF	3	0.00139359	0	0	0	0	0	0	0	0	0	0	0	0	0.0866355	0	0	0.000895415	0.547
869	CASRWTGYNYGYTF	3	0	0	0	0	0	0	0	0	0	0.000777399	0	0	0.000687139	0	0	0	0.0984957	0.53
870	CASSQDRGRLAGYEQYF	3	0	0.0017145	0	0	0	0	0	0	0	0	0	0	0.000687139	0	0	0	0.0984957	0.55
871	CASSRDGRWSYGYTF	3	0	0	0	0	0	0	0	0	0	0	0	0	0.0748981	0	0.000524255	0.00126815	0	0.526
872	CASSPYQTEAFF	3	0	0	0	0	0	0	0	0	0	0	0	0	0	0.0850745	0	0.000634075	0.000895415	0.528
873	CASSHGAVGTEAFF	3	0	0	0.000664147	0	0	0	0	0	0	0.000777399	0	0.151409	0	0	0	0	0	0.538
874	CASRDRNTEAFF	3	0.00139359	0	0	0	0	0	0	0	0	0	0	0	0.00206142	0	0	0	0.0940186	0.541
875	CASSQEPPSSSPLHF	3	0	0	0.000664147	0	0	0	0	0	0	0.0831817	0	0	0.000687139	0	0	0	0	0.54
876	CASSFSGTDYEKLFF	3	0	0	0.000664147	0	0	0	0	0	0	0	0	0	0.000687139	0	0	0	0.094914	0.54
877	CASSPGPTYNSPLHF	3	0	0	0	0	0	0	0	0	0.00050804	0	0	0	0.0728367	0	0.000524255	0	0	0.53
878	CASRRDTEAFF	3	0	0.0017145	0	0	0.00808146	0	0	0	0	0.0816269	0	0	0	0	0	0	0	0.66
879	CASSQLGGPSQETQYF	3	0	0	0	0	0	0	0	0	0	0	0	0	0.00137428	0	0	0.000634075	0.0931232	0.527
880	CASSRGSRNQPQHF	3	0	0	0	0	0.00808146	0	0	0	0	0	0	0	0.000687139	0	0	0	0.0940186	0.62
881	CASRGTEAFF	3	0	0	0	0	0	0	0	0.000804001	0	0.000777399	0	0.145801	0	0	0	0	0	0.531
882	CASSQEWGGGYEQYF	3	0	0	0	0	0	0	0	0	0	0	0	0	0.0714624	0	0.000524255	0.000634075	0	0.529
883	CASSDSRTGQIWETQYF	3	0	0	0	0.000505454	0	0	0	0	0	0	0	0	0.00137428	0	0	0.0646757	0	0.534
884	CASSQSSPYEQYF	3	0	0	0	0	0	0	0	0	0	0.0800721	0	0	0.000687139	0	0	0	0.000895415	0.527
885	CASREGNTEAFF	3	0	0.0017145	0	0	0	0	0	0	0	0.0792947	0	0	0.000687139	0	0	0	0	0.553
886	CASRKIAGGLYNEQFF	3	0	0	0	0.000505454	0	0	0.069885	0	0	0	0	0	0	0	0.000524255	0	0	0.54
887	CASSEAGTGQPQHF	3	0	0	0	0	0.00808146	0	0	0.000804001	0	0	0	0	0	0	0	0	0.090437	0.623
888	CASRRGGSPLHF	3	0.137966	0	0	0	0	0	0.000685147	0	0.00050804	0	0	0	0	0	0	0	0	0.126
889	CASSAVGLFNEQYF	3	0	0.0017145	0	0	0	0	0	0	0	0.0769625	0	0	0.000687139	0	0	0	0	0.554
890	CASSLSDTQYF	3	0	0	0	0	0	0	0	0	0	0	0	0.0392542	0.049474	0	0	0.000634075	0	0.362
891	CASSPLGLTGGASGNTIYF	3	0	0	0.000664147	0	0.00808146	0	0	0	0	0	0	0.138792	0	0	0	0	0	0.599
892	CASSLEPGHSPLHF	3	0	0	0	0	0	0	0	0	0	0.000777399	0	0	0	0.076489	0	0	0.000895415	0.527
893	CASSLSGRVANNEQFF	3	0	0	0.000664147	0.000505454	0	0	0	0	0	0.0761851	0	0	0	0	0	0	0	0.551
894	CASSIQGADTGELFF	3	0	0	0	0	0	0	0	0.000804001	0	0	0	0	0.000687139	0.0741475	0	0	0	0.527
895	CASSPTGTVGGYTF	3	0	0.0017145	0	0	0	0	0	0	0	0	0	0	0	0.0741475	0	0	0.000895415	0.553
896	CASTGTTSSYEQYF	3	0	0	0	0	0	0	0	0	0	0	0	0.00140193	0.000687139	0	0	0.0602371	0	0.521
897	CASRGSYNEQFF	3	0	0	0	0	0	0	0	0	0.00050804	0.000777399	0	0	0	0	0.0492799	0	0	0.525
898	CASSIGTANTGELFF	3	0	0	0.0624298	0	0	0	0.000685147	0	0.00050804	0	0	0	0	0	0	0	0	0.127
899	CASSPPAGEKLFF	3	0	0	0	0	0	0	0	0.000804001	0	0	0	0	0.064591	0	0	0.000634075	0	0.526
900	CASTEGPPYNEQFF	3	0	0	0	0	0	0	0	0	0	0.000777399	0.000691592	0	0	0.071806	0	0	0	0.527
901	CATSDSLNTEAFF	3	0	0.003429	0	0	0.00808146	0	0	0	0	0.0707433	0	0	0	0	0	0	0	0.706
902	CASSQEWFTEAFF	3	0	0	0	0	0	0	0.0616633	0	0	0.000777399	0.00138318	0	0	0	0	0	0	0.521
903	CASSSGQLRGYTF	3	0	0	0	0	0	0	0	0	0.0457236	0	0	0	0.000687139	0	0.000524255	0	0	0.525
904	CASRGQGWTEAFF	3	0	0.0017145	0	0	0	0	0	0	0	0	0	0	0	0.0694645	0	0.000634075	0	0.556
905	CAWSGEGAAAFF	3	0	0	0.000664147	0	0	0	0	0	0	0.000777399	0	0.124772	0	0	0	0	0	0.538
906	CASSLGLDTEAFF	3	0	0	0	0	0	0	0	0	0.00101608	0	0	0	0.000687139	0	0	0	0.0779011	0.527
907	CASSPPGYEQYF	3	0	0	0	0	0	0	0	0.000804001	0	0	0	0	0.000687139	0	0	0	0.0787966	0.528
908	CASSIGGMNTIYF	3	0	0	0	0.000505454	0	0	0.0596078	0	0	0	0.000691592	0	0	0	0	0	0	0.539
909	CASSPKGRAGNQPQHF	3	0	0	0	0	0	0	0	0	0	0	0	0	0.00206142	0	0.000524255	0	0.0761103	0.521
910	CASSQERSRQETQYF	3	0	0	0	0	0	0	0	0	0.00050804	0	0	0	0.0597811	0	0	0.000634075	0	0.528
911	CATSRDRRGGNYGYTF	3	0	0	0.000664147	0	0	0	0	0	0	0	0	0	0.0597811	0	0.000524255	0	0	0.543
912	CSGQAGPANTEAFF	3	0	0	0	0.000505454	0	0	0	0	0	0	0	0	0.0590939	0	0.000524255	0	0	0.54
913	CASSSSGTEAQLFF	3	0	0	0	0	0	0	0	0	0	0	0	0.00140193	0.0577197	0	0	0.000634075	0	0.521
914	CATSRGAGTSAFF	3	0	0	0	0	0	0	0	0	0.00101608	0	0.0567105	0	0	0	0	0	0.000895415	0.521
915	CASRQTGGHEQFF	3	0	0	0	0	0	0	0	0	0	0	0	0	0.00137428	0	0.000524255	0	0.0725287	0.525
916	CSAYLSSGGTNEQFF	3	0	0	0.000664147	0	0	0	0.0554969	0	0	0	0.000691592	0	0	0	0	0	0	0.542
917	CASSLGAATTDTQYF	3	0	0.0017145	0	0.000505454	0	0	0	0	0	0	0	0.112155	0	0	0	0	0	0.555
918	CASSVGAGYSSGANVLTF	3	0	0	0	0.000505454	0	0	0	0	0.00050804	0	0.0553273	0	0	0	0	0	0	0.541
919	CASGTRQGSYNEQFF	3	0	0	0.000664147	0	0	0	0	0	0	0.0614146	0	0	0.000687139	0	0	0	0	0.542
920	CASSETAGIEAFF	3	0.00139359	0.0017145	0	0	0	0	0	0	0	0.0606372	0	0	0	0	0	0	0	0.587
921	CASSPAGGWDNEQFF	3	0	0	0	0	0	0	0	0.000804001	0	0	0	0	0.0529097	0	0	0	0.00179083	0.515
922	CASSSVAGVNNEQFF	3	0	0	0	0	0	0	0	0	0	0	0.000691592	0	0.000687139	0	0	0	0.0698424	0.527
923	CASRRGQGANQPQHF	3	0	0	0	0	0	0	0	0	0.00050804	0	0	0	0	0.0600985	0	0	0.000895415	0.526
924	CASRTGHSPLHF	3	0	0.0017145	0	0	0	0	0	0	0	0	0.000691592	0	0	0.0600985	0	0	0	0.559
925	CASSGEEGPYEQYF	3	0	0	0	0	0.00808146	0	0	0	0	0	0	0	0.00206142	0	0	0	0.0671562	0.647
926	CASTHGTTRTEAFF	3	0	0	0	0	0	0	0	0.000804001	0	0	0	0	0.00206142	0	0	0	0.0671562	0.518
927	CASSRGADNQPQHF	3	0	0	0	0	0	0	0	0.000804001	0	0	0	0	0	0.059318	0	0	0.000895415	0.524
928	CASSVGGYGYTF	3	0	0.0017145	0	0	0	0	0	0	0	0	0	0	0.0522226	0	0	0.000634075	0	0.563
929	CASSFVPLNSPLHF	3	0	0	0	0	0	0	0	0.001608	0	0	0	0	0	0.057757	0	0.000634075	0	0.519
930	CAITGGGQPQHF	3	0	0.0017145	0	0	0	0	0	0	0	0	0	0	0	0.057757	0	0	0.000895415	0.558
931	CASGLAGLPKAFF	3	0	0.0017145	0	0	0.00808146	0	0	0	0	0.0575276	0	0	0	0	0	0	0	0.715
932	CASSSQGIGNQPQHF	3	0	0	0	0	0	0	0	0	0	0	0	0	0.00137428	0	0.0382706	0.000634075	0	0.514
933	CASSLGRGNTIYF	3	0	0	0.00265659	0	0	0	0	0	0	0.000777399	0	0.0981354	0	0	0	0	0	0.559
934	CASSSFGSTLNQPQHF	3	0	0	0	0	0	0	0.0493306	0	0	0	0.00138318	0	0.000687139	0	0	0	0	0.518
935	CASSPFGVNEQFF	3	0	0	0	0	0.00808146	0	0	0.000804001	0	0.0551954	0	0	0	0	0	0	0	0.683
936	CASSRTYEQYF	3	0	0.0017145	0	0	0	0	0	0	0	0.0209898	0.0311216	0	0	0	0	0	0	0.411
937	CASSQRLLNTEAFF	3	0	0	0	0	0	0	0	0	0	0	0	0	0.0474126	0	0.000524255	0	0.00179083	0.515
938	CASSLGTSGFYEQYF	3	0	0	0	0	0	0	0	0	0	0.0528632	0	0	0	0	0.000524255	0	0.000895415	0.524
939	CASSQAGTKAYEQYF	3	0	0	0	0	0	0	0	0.000804001	0.00050804	0	0.0470282	0	0	0	0	0	0	0.524
940	CASSSPGQGTFTNEKLFF	3	0.00139359	0	0	0	0	0	0	0	0	0.000777399	0	0	0	0	0	0.0431171	0	0.56
941	CASSLVGDAEAFF	3	0	0.0017145	0	0	0.00808146	0	0	0	0	0.0520858	0	0	0	0	0	0	0	0.736
942	CASSRSSTGELFF	3	0	0	0	0	0	0	0	0	0	0	0	0	0.0460383	0	0	0.000634075	0.000895415	0.522
943	CSALAIGTVNTEAFF	3	0	0	0	0	0	0	0	0.000804001	0	0	0	0	0.00137428	0	0	0	0.0590974	0.52
944	CASGLLASNEVLTGELFF	3	0	0	0	0	0	0	0	0	0.00050804	0	0.045645	0	0	0	0	0.000634075	0	0.525
945	CASSYDSMNTEAFF	3	0	0.0017145	0	0	0.00808146	0	0	0	0	0.0513084	0	0	0	0	0	0	0	0.739
946	CASSGGYEQYF	3	0	0.0017145	0	0	0	0	0	0	0	0.050531	0	0	0	0	0	0.000634075	0	0.564
947	CASSQGYNEQYF	3	0.0891899	0	0	0	0	0	0	0.001608	0	0	0	0	0	0	0	0.000634075	0	0.128
948	CAWSPRGLLPNQPQHF	3	0	0	0	0	0	0	0	0.000804001	0	0	0	0	0	0.0507325	0	0	0.000895415	0.522
949	CASSHRGAGNTIYF	3	0.00139359	0.0017145	0	0	0	0	0	0	0	0.0497536	0	0	0	0	0	0	0	0.598
950	CASSPPLNRAVGELFF	3	0.0891899	0.0017145	0	0	0	0	0	0.000804001	0	0	0	0	0	0	0	0	0	0.118
951	CASRRLAGHYTQYF	3	0	0	0	0	0	0	0	0	0	0	0	0	0.000687139	0	0.000524255	0.0399467	0	0.523
952	CASSPFDDEQYF	3	0	0	0	0	0	0	0	0	0.00050804	0	0	0	0.000687139	0	0	0	0.0555158	0.527
953	CASSRAGGRETQYF	3	0	0	0	0.000505454	0	0	0	0	0	0	0	0	0	0.048391	0	0.000634075	0	0.54
954	CASRKLALRYEQYF	3	0	0	0	0	0	0	0	0	0	0	0	0	0.000687139	0	0	0.000634075	0.0546203	0.526
955	CASSGDRGYGYTF	3	0	0	0	0	0	0	0	0.000804001	0	0	0	0	0.0419155	0	0	0.000634075	0	0.521
956	CSARDRQGYFYEQYF	3	0	0	0	0	0	0	0	0.000804001	0	0	0	0	0.0419155	0	0	0.000634075	0	0.521
957	CASSELQGRDYGYTF	3	0	0	0	0	0	0	0.000685147	0	0.00050804	0	0	0	0	0.04683	0	0	0	0.525
958	CASSFRRGWGNEQFF	3	0	0	0	0	0	0	0	0	0	0	0	0	0.00137428	0	0	0.000634075	0.0528295	0.52
959	CASSIGGAYGYTF	3	0.00139359	0.0017145	0	0	0	0	0	0	0	0.046644	0	0	0	0	0	0	0	0.603
960	CASSEVSSYEQYF	3	0.00139359	0.003429	0	0	0	0	0	0	0	0.0450892	0	0	0	0	0	0	0	0.645
961	CASSLAGELFF	3	0	0	0	0	0.00808146	0	0	0.000804001	0	0	0	0	0	0.0460495	0	0	0	0.714
962	CASSPPWDRGYSNQPQHF	3	0	0	0	0	0	0	0	0.000804001	0	0	0	0	0.0405412	0	0	0	0.000895415	0.518
963	CASTTGIGLQETQYF	3	0	0	0	0	0	0	0	0	0	0.000777399	0	0	0	0.045269	0	0.000634075	0	0.523
964	CASSTGQGSQPQHF	3	0	0	0	0	0	0	0	0.000804001	0	0	0	0	0.00137428	0	0	0	0.0492479	0.517
965	CAISESQAYLSGNTIYF	3	0	0	0	0.000505454	0	0	0	0	0	0	0	0	0	0.0429275	0.000524255	0	0	0.542
966	CASSKTGMDGYTF	3	0.0766476	0	0	0	0	0	0	0.000804001	0	0	0	0	0	0	0.000524255	0	0	0.127
967	CASSLGNEQFF	3	0.0766476	0	0	0	0	0	0	0.000804001	0	0	0	0.00140193	0	0	0	0	0	0.129
968	CASSLGLDEQFF	3	0	0	0	0	0	0	0	0	0	0	0	0	0	0.0320005	0.000524255	0	0.0125358	0.404
969	CASSLVDRGQAEAFF	3	0	0	0	0.000505454	0	0	0	0	0.0274341	0	0	0	0.000687139	0	0	0	0	0.543
970	CASSTIGPQHF	3	0	0	0	0	0	0	0	0	0	0	0	0	0.000687139	0	0.0283098	0	0.000895415	0.512
971	CASRPDRGEAFF	3	0	0	0	0	0	0	0	0	0	0	0	0	0.0364184	0	0	0.000634075	0.000895415	0.518
972	CASSVEGTTEAFF	3	0	0.0668655	0	0	0	0	0	0	0	0	0	0	0.000687139	0	0	0	0.0134312	0.167
973	CASSFRPGYGYTF	3	0	0	0	0	0	0	0.0349425	0	0	0	0.00138318	0	0	0.0007805	0	0	0	0.51
974	CASSLPGSNTEAFF	3	0.00139359	0.0017145	0	0	0	0	0	0	0	0.03887	0	0	0	0	0	0	0	0.617
975	CASSLPGGTYEQYF	3	0	0	0	0	0	0	0	0	0	0	0.000691592	0	0.000687139	0	0	0.0304356	0	0.517
976	CASSQEGRETFYEQFF	3	0	0	0	0	0.00808146	0	0	0	0	0	0	0	0.000687139	0	0	0	0.0429799	0.729
977	CASSRYNEQFF	3	0	0	0	0	0.129303	0	0	0	0	0	0	0	0.0116814	0	0.00891233	0	0	0.152
978	CASRVGGESYEQYF	3	0	0.0017145	0	0	0	0	0	0.000804001	0	0	0	0	0	0	0.0235915	0	0	0.594
979	CASSLGGGRAKNIQYF	3	0	0	0	0	0	0.00744629	0.0301465	0	0	0	0.000691592	0	0	0	0	0	0	0.436
980	CASSLGGRDSPLHF	3	0	0	0	0	0	0	0	0	0	0	0	0	0.00137428	0	0	0.000634075	0.0385029	0.514
981	CASSPGTGVQTQYF	3	0.0613181	0	0	0	0	0	0.000685147	0	0	0	0	0	0	0	0	0.000634075	0	0.128
982	CASSPSGDTQYF	3	0	0	0	0	0	0	0	0	0	0	0	0.00140193	0.00755853	0	0	0.0215586	0	0.395
983	CASTSTPGELFF	3	0	0	0	0	0.00808146	0	0	0	0	0	0	0	0.000687139	0	0	0	0.0393983	0.748
984	CASSDSGSNEQFF	3	0	0	0	0	0	0	0	0.000804001	0	0	0	0	0	0	0.0225429	0	0.000895415	0.504
985	CASSPGRGGNYGYTF	3	0	0	0	0	0	0	0	0	0	0	0	0	0.029547	0	0.000524255	0.000634075	0	0.519
986	CASSAAGTHEFSGNTIYF	3	0	0	0	0	0.00808146	0	0	0	0.00050804	0	0	0.0574793	0	0	0	0	0	0.679
987	CASSANLGTPSYEQYF	3	0	0	0	0	0	0	0	0	0.00050804	0	0	0	0.0281727	0	0.000524255	0	0	0.52
988	CASSYPTGGPYNEQFF	3	0	0	0	0	0	0	0	0	0	0.000777399	0.000691592	0	0	0	0	0.0259971	0	0.512
989	CASSESQIEGFGSPQNTEAFF	3	0	0	0.000664147	0	0	0	0	0	0	0.000777399	0	0.0560774	0	0	0	0	0	0.542
990	CASSKSTGNTEAFF	3	0	0	0	0	0	0	0	0	0	0	0	0	0.0274856	0	0.000524255	0.000634075	0	0.518
991	CASSQDAGNTIYF	3	0	0	0	0	0.00808146	0	0	0	0	0	0	0	0.000687139	0	0	0	0.0358166	0.771
992	CASSYYIPGLNYGYTF	3	0	0	0	0	0	0	0	0	0	0	0	0	0.0274856	0	0.000524255	0.000634075	0	0.518
993	CASRTTGGSYEQYF	3	0.0543501	0	0	0	0	0	0.000685147	0	0	0.000777399	0	0	0	0	0	0	0	0.129
994	CASSLSLGEQFF	3	0	0	0	0.0192072	0	0	0	0.000804001	0	0	0	0	0	0	0.000524255	0	0	0.135
995	CASSRGWNTEAFF	3	0	0	0	0	0	0	0	0	0	0	0	0	0.0254241	0	0.000524255	0.000634075	0	0.516
996	CASSLNEGPVYEQYF	3	0	0	0	0	0	0	0	0	0.00050804	0	0	0	0.0233627	0	0	0	0.000895415	0.51
997	CASTMTANTEAFF	3	0	0	0	0	0	0	0	0.000804001	0	0	0	0	0.0233627	0	0	0	0.000895415	0.505
998	CASSAGAASPLHF	3	0.0459885	0	0	0	0	0	0	0.000804001	0	0	0	0	0	0	0	0.000634075	0	0.129
999	CASSPRTGAYEQYF	3	0	0.0017145	0	0	0	0	0	0	0	0.0256542	0	0	0.000687139	0	0	0	0	0.591
1000	CASSSTRDQPQHF	3	0	0.0017145	0	0	0	0	0	0	0	0	0	0	0	0.023415	0	0	0.000895415	0.593
1001	CASRRTSGFYNEQFF	3	0	0	0	0	0	0	0	0	0	0	0	0.00140193	0.000687139	0	0	0	0.0223854	0.497
1002	CASSPRWGGGKETQYF	3	0	0	0	0	0	0	0	0.000804001	0	0.000777399	0	0	0	0.0195125	0	0	0	0.502
1003	CASSLTGETQYF	3	0	0	0.000664147	0	0	0	0	0	0	0	0	0	0.000687139	0	0	0.0152178	0	0.559
1004	CASSFPRINQPQHF	3	0	0.0017145	0	0	0	0	0	0	0	0	0	0	0	0.0179515	0	0	0.000895415	0.611
1005	CASSLGGSSYEQYF	3	0	0	0	0	0	0	0	0	0.00812864	0	0	0	0.00274856	0	0	0	0.000895415	0.382
1006	CASSGTGSGETQYF	3	0.0125423	0	0	0	0.0242444	0	0	0	0	0	0	0	0.00412283	0	0	0	0	0.036
1007	CASSLGADTQYF	3	0	0	0	0	0	0	0	0	0	0	0.00760751	0	0.00274856	0	0.000524255	0	0	0.391
1008	CASSPPGARQETQYF	3	0	0	0	0	0.0727331	0	0	0	0	0	0.000691592	0	0	0	0.00314553	0	0	0.133
1009	CASRRISGGAETQYF	3	0	0	0	0	0.0323258	0	0	0	0.00050804	0	0	0	0	0	0.00157276	0	0	0.135
1010	CASSFNSRGETQYF	3	0	0	0	0	0.0323258	0	0	0	0	0.000777399	0	0	0	0	0.00157276	0	0	0.136
1011	CASSQGGSPLHF	3	0	0	0	0	0	0.0223389	0	0	0.00050804	0	0	0	0	0.0007805	0	0	0	0.511
1012	CASSLDGGAQETQYF	3	0.00139359	0	0	0	0.0161629	0	0	0	0	0	0	0	0	0	0.00209702	0	0	0.111
1013	CASSLGLNTEAFF	3	0	0.00857251	0	0	0	0	0	0	0	0	0	0.00140193	0	0	0	0.000634075	0	0.17
1014	CASSLGTDNQETQYF	3	0	0	0	0	0.0323258	0	0	0	0	0.000777399	0	0	0	0	0.00104851	0	0	0.133
1015	CASSLSGGGGAQYF	3	0	0	0	0	0.0242444	0	0	0.000804001	0	0	0	0	0	0	0.00157276	0	0	0.141
1016	CASSPPYGQGKETQYF	3	0	0.0017145	0	0	0.0323258	0	0	0	0	0	0	0	0	0	0.00104851	0	0	0.108
1017	CASSPPGLAGGKTQYF	3	0	0	0	0	0.0161629	0	0	0	0	0	0	0	0	0	0.00157276	0	0.000895415	0.151
1018	CASSQVLYPNDGYTF	3	0	0	0	0.00202182	0	0	0	0	0	0.000777399	0	0	0	0	0.000524255	0	0	0.299
1019	CASSPLAGNNSPLHF	3	0.00139359	0	0	0	0.00808146	0	0	0	0.00152412	0	0	0	0	0	0	0	0	0.093
1020	CASSQNFQETQYF	3	0	0.0017145	0	0	0.0161629	0	0	0	0	0	0	0	0	0	0.00104851	0	0	0.094
1021	CASILLPSEQYF	3	0	0	0.000664147	0	0	0	0	0	0	0	0.000691592	0	0	0	0.00104851	0	0	0.946
1022	CASRILYVKNTEAFF	3	0	0	0	0.000505454	0	0	0	0	0	0	0	0	0	0	0.00104851	0	0.000895415	0.745
1023	CASSLEYWAWANVLTF	3	0	0	0	0	0.00808146	0	0.000685147	0.001608	0	0	0	0	0	0	0	0	0	0.182
1024	CASSLGTGYQETQYF	3	0	0	0	0	0.00808146	0	0	0	0	0	0.000691592	0	0	0	0.00104851	0	0	0.164
1025	CASSLWKRRIEAFF	3	0	0	0	0	0	0	0	0	0	0	0	0.00140193	0.00137428	0	0.000524255	0	0	0.282
1026	CASSPGESGGYTF	3	0	0	0	0	0	0	0	0.000804001	0	0	0.000691592	0	0	0	0	0.00126815	0	0.265
1027	CASSRESPNTEAFF	3	0	0	0.000664147	0	0.00808146	0	0	0	0.00101608	0	0	0	0	0	0	0	0	0.112
1028	CASSRRGPYGYTF	3	0	0	0.000664147	0	0	0	0	0	0.00050804	0	0	0	0	0	0	0.00126815	0	0.938
1029	CASSSDRAGGETQYF	3	0	0	0	0	0.00808146	0	0	0	0	0	0	0	0	0.0007805	0.00104851	0	0	0.167
1030	CATSDRGAYNEQFF	3	0	0	0.00132829	0.000505454	0	0	0	0	0	0	0	0	0.000687139	0	0	0	0	0.112
1031	CATSRDWGNTGELFF	3	0	0	0	0	0.00808146	0	0	0	0	0	0	0	0	0	0.00104851	0.000634075	0	0.163
1032	CATSRGTHYEQYF	3	0	0	0	0	0	0	0.000685147	0	0.00050804	0	0	0	0	0	0.00104851	0	0	0.27
1033	CAISAGGDYGYTF	3	0	0	0.000664147	0	0	0	0	0	0	0	0	0	0	0	0.000524255	0.000634075	0	0.787
1034	CASDQQPNSPLHF	3	0	0	0.000664147	0	0	0	0	0	0.00050804	0	0	0	0	0	0.000524255	0	0	0.708
1035	CASGLDTGSAFF	3	0	0	0.000664147	0.000505454	0	0	0	0	0	0	0	0	0	0	0.000524255	0	0	0.113
1036	CASGLGTGGPGELFF	3	0.00139359	0	0	0	0	0	0.000685147	0	0	0	0	0	0	0	0	0.000634075	0	0.429
1037	CASRGNLPDYEQYF	3	0	0	0	0	0	0	0.000685147	0	0	0.000777399	0.000691592	0	0	0	0	0	0	0.245
1038	CASSAALLTGGVGQPQHF	3	0	0.0017145	0	0	0	0	0	0	0	0	0	0	0.000687139	0	0	0	0.000895415	0.419
1039	CASSAGVRTYEQYF	3	0	0	0	0	0	0	0	0	0	0	0.000691592	0.00140193	0	0	0	0	0.000895415	0.27
1040	CASSDATGTEAFF	3	0	0	0	0.000505454	0	0	0	0	0	0	0	0	0	0	0.000524255	0	0.000895415	0.907
1041	CASSESLQTSEAFF	3	0	0.0017145	0	0	0	0	0	0	0	0.000777399	0	0	0	0	0	0.000634075	0	0.373
1042	CASSETSGDVFITEAFF	3	0	0	0	0	0	0	0	0	0.00050804	0	0	0	0	0	0.000524255	0.000634075	0	0.247
1043	CASSEWAVYGYTF	3	0	0	0	0	0	0	0	0	0	0	0	0	0.000687139	0.0007805	0.000524255	0	0	0.252
1044	CASSGGGGRNQPQHF	3	0	0	0	0	0.00808146	0	0	0	0.00050804	0	0	0	0	0	0.000524255	0	0	0.146
1045	CASSILQGGTEAFF	3	0	0	0	0	0	0	0	0	0	0	0	0.00140193	0	0	0.000524255	0.000634075	0	0.301
1046	CASSLAPSGEAFF	3	0	0	0.000664147	0	0	0	0	0	0.00050804	0	0	0	0.000687139	0	0	0	0	0.809
1047	CASSLEDTGELFF	3	0	0.0017145	0.000664147	0	0	0	0	0	0.00050804	0	0	0	0	0	0	0	0	0.064
1048	CASSLGRGGLYEQYF	3	0.00139359	0	0	0	0	0	0	0	0.00050804	0	0	0	0	0	0	0	0.000895415	0.463
1049	CASSLGTGDEQYF	3	0	0	0	0.000505454	0	0	0	0	0	0	0	0	0	0	0.000524255	0	0.000895415	0.907
1050	CASSLGTGEQYF	3	0	0.0017145	0	0	0.00808146	0	0	0	0	0	0.000691592	0	0	0	0	0	0	0.068
1051	CASSLKGGTEAFF	3	0	0	0	0	0	0	0	0.000804001	0	0	0.000691592	0	0.000687139	0	0	0	0	0.246
1052	CASSLQENTEAFF	3	0	0	0	0	0	0	0	0.000804001	0.00050804	0	0	0	0	0	0	0.000634075	0	0.254
1053	CASSLRRSNQPQHF	3	0	0	0	0	0.00808146	0	0	0.000804001	0	0	0.000691592	0	0	0	0	0	0	0.157
1054	CASSPFDTGELFF	3	0.00139359	0.0017145	0	0.000505454	0	0	0	0	0	0	0	0	0	0	0	0	0	0.005
1055	CASSPLQDTEAFF	3	0.00139359	0	0	0	0	0	0	0	0	0	0	0.00140193	0	0	0.000524255	0	0	0.651
1056	CASSPPETLHNSPLHF	3	0	0	0.000664147	0	0	0	0	0	0.00050804	0	0	0	0	0	0	0.000634075	0	0.777
1057	CASSPPSNTEAFF	3	0	0.0017145	0	0	0	0	0	0.000804001	0	0	0	0.00140193	0	0	0	0	0	0.596
1058	CASSPRTVNTEAFF	3	0	0	0	0	0	0	0	0	0	0	0.000691592	0.00140193	0	0.0007805	0	0	0	0.275
1059	CASSPSGGDPEAFF	3	0	0	0.000664147	0	0	0	0	0	0	0.000777399	0	0	0	0	0.000524255	0	0	0.867
1060	CASSPTGAGYEQYF	3	0	0	0	0	0	0	0	0	0.00050804	0	0.000691592	0	0	0	0	0.000634075	0	0.249
1061	CASSQAGLADYEQYF	3	0	0	0	0	0.00808146	0	0	0	0.00050804	0	0	0	0.000687139	0	0	0	0	0.15
1062	CASSQELVREVPETQYF	3	0.00139359	0	0	0	0.00808146	0	0	0	0	0	0	0	0	0	0.000524255	0	0	0.075
1063	CASSQGGGAEAFF	3	0.00139359	0	0	0	0	0	0	0.000804001	0	0	0	0.00140193	0	0	0	0	0	0.727
1064	CASSQGKNTIYF	3	0	0.0017145	0	0	0	0	0	0.000804001	0	0	0	0	0	0	0	0.000634075	0	0.38
1065	CASSQGQTDGYTF	3	0	0	0	0	0	0	0	0	0	0	0	0	0	0	0.000524255	0.000634075	0.000895415	0.259
1066	CASSRLQGADLDGYTF	3	0	0.0017145	0.000664147	0	0.00808146	0	0	0	0	0	0	0	0	0	0	0	0	0.042
1067	CASSTGRSYGYTF	3	0	0	0	0.000505454	0	0	0	0	0	0.000777399	0	0	0	0	0.000524255	0	0	0.956
1068	CASSTLQGARETQYF	3	0	0	0	0	0.00808146	0	0	0	0	0	0	0.00140193	0	0.0007805	0	0	0	0.178
1069	CASSWEGEDEQYF	3	0	0	0.000664147	0	0	0	0	0	0	0	0.000691592	0	0	0	0.000524255	0	0	0.82
1070	CASSYRPGASYGYTF	3	0	0	0	0	0.00808146	0	0	0	0.00050804	0	0	0	0	0	0	0	0.000895415	0.155
1071	CASSYSVRTGKGETEAFF	3	0	0	0.000664147	0	0.00808146	0	0	0	0.00050804	0	0	0	0	0	0	0	0	0.102
1072	CATSATRDRGGELFF	3	0.00139359	0	0.000664147	0	0	0	0	0	0	0	0	0.00140193	0	0	0	0	0	0.259
1073	CATSDGMSEAFF	3	0	0	0	0	0	0	0	0	0.00050804	0	0	0	0	0	0.000524255	0.000634075	0	0.247
1074	CATSRTGTGVQPQHF	3	0	0	0	0	0.00808146	0	0	0	0.00050804	0	0	0	0	0	0	0.000634075	0	0.149
1075	CSASLDKEDTEAFF	3	0	0	0	0	0	0	0	0	0	0	0.000691592	0	0.000687139	0	0.000524255	0	0	0.249
1076	CSPEASGFSYEQYF	3	0	0	0	0	0	0	0	0	0	0	0	0.00140193	0	0.0007805	0	0	0.000895415	0.264
1077	CASSFFTNTGELFF	2	0	0	0	0	0	0	0	0	5.10732	0	0	0.00280387	0	0	0	0	0	0.536
1078	CASSGSYGYTF	2	0	6.34194	0.000664147	0	0	0	0	0	0	0	0	0	0	0	0	0	0	0.125
1079	CASSASSFGDNEQFF	2	0	0	0	1.17518	0	0	0	0	0	0	0	0	0	0	0	0	0.000895415	0.125
1080	CASSLRIGDGYTF	2	0	3.97078	0	0	0	0	0	0	0.00050804	0	0	0	0	0	0	0	0	0.125
1081	CASSGFEVPGELFF	2	0	0	0	0	0	0	0	1.72458	0	0	0	0	0	0	0.00157276	0	0	0.536
1082	CSVAGAKIDEQFF	2	0	0	0	0	0	0	0	0	1.09076	0	0	0	0	0	0	0	0.000895415	0.536
1083	CSARDLAANTGELFF	2	0	0	0	0	0	0	0	0	0.00558844	0	1.43159	0	0	0	0	0	0	0.534
1084	CASSQIWDNEQFF	2	0	0	1.3449	0	0	0	0	0	0.00203216	0	0	0	0	0	0	0	0	0.125
1085	CASSQDPRGSGGYTF	2	0	0	1.28579	0	0	0	0	0	0.00203216	0	0	0	0	0	0	0	0	0.125
1086	CASSLFPGGGQGTGELFF	2	0	0	0	0	0	0	0	0	0	0.000777399	0	0	0	0	0.845098	0	0	0.536
1087	CSARGRSRLLNYGYTF	2	0	0	0	0	0	0	0	0	0.00558844	0	1.0775	0	0	0	0	0	0	0.534
1088	CASSQHMTGDTGELFF	2	0	0	0	0	0	0	0	1.21485	0	0	0	0	0	0	0	0	0.000895415	0.536
1089	CATSTGYSYEQYF	2	0	0	0	0	0	0	0	0	0.752915	0	0	0	0.000687139	0	0	0	0	0.536
1090	CASTYGSGVSGELFF	2	0	0	0	0	0	0	0	0	0.00457236	0	0.998658	0	0	0	0	0	0	0.534
1091	CASSQVAGGGAEQYF	2	0	0.0017145	0	0.72937	0	0	0	0	0	0	0	0	0	0	0	0	0	0.124
1092	CASSPTGRIYEQYF	2	0	0	0	0	0	0	0	0	0	0	0	0	0.0144299	0	0	0	1.25179	0.531
1093	CASRREESGGELFF	2	0	0	0.935784	0	0	0	0	0	0.00304824	0	0	0	0	0	0	0	0	0.125
1094	CASSAQGGTEAFF	2	0	2.41059	0	0	0	0	0	0	0	0	0	0	0	0	0	0.000634075	0	0.125
1095	CATRSGGSYNEQFF	2	0	0	0	0	0	0	0	1.09826	0	0	0	0	0	0	0	0	0.000895415	0.536
1096	CASSLIPGELFF	2	0	0	0	0	0	0	0	0	0.685346	0	0	0	0.000687139	0	0	0	0	0.536
1097	CASSSPTGTDDSYEQYF	2	0	0	0	0.652035	0	0	0	0	0	0	0	0	0	0	0.000524255	0	0	0.125
1098	CASSYSGTGYTDTQYF	2	0	0	0	0	0	0	0	0	0.00152412	0	0.872097	0	0	0	0	0	0	0.535
1099	CASSYSKETQYF	2	0	0	0	0	0	0	0.857119	0	0	0	0.00691592	0	0	0	0	0	0	0.533
1100	CASSMGRGLTNQPQHF	2	0	0	0	0	0	0	0	0	0	0	0	0	0.00137428	0	0	0.780547	0	0.535
1101	CASSPSSNTEAFF	2	0	0	0	0	0	0	0	0.981685	0	0	0.00138318	0	0	0	0	0	0	0.535
1102	CASSQDLGTGGVAGYTF	2	0	0	0	0	0	0	0	0	0.00101608	0	0	0	0	0	0.630678	0	0	0.535
1103	CATGAGDNSPLHF	2	0	0	0	0	0	0	0.807789	0	0	0	0.00622433	0	0	0	0	0	0	0.533
1104	CSVEDGHGAYEQYF	2	0	0	0	0	0	0	0	0.943093	0	0	0	0	0	0	0.000524255	0	0	0.536
1105	CASSLYSPGTGNYGYTF	2	0	0	0	0	0	0	0	0	0.580181	0	0	0	0.000687139	0	0	0	0	0.536
1106	CASSRSLAGNYEQYF	2	0	0.0017145	0	0.555494	0	0	0	0	0	0	0	0	0	0	0	0	0	0.123
1107	CASSPRTDPSDNQPQHF	2	0.00139359	0	0	0	0	0	0	0	0	0	0	0	0.754478	0	0	0	0	0.538
1108	CASSFDRGRKLFF	2	0	0	0	0	0	0	0	0	0.0025402	0	0.745536	0	0	0	0	0	0	0.535
1109	CASSEGLAGDSYEQYF	2	0	0	0	0	0	0	0	0	0	0	0	0	0.00618425	0	0	0.679095	0	0.532
1110	CASASRDAAGSWAQYF	2	0	0	0	0	0	0	0.715979	0	0	0	0.00138318	0	0	0	0	0	0	0.535
1111	CASASGMNTEAFF	2	0	0	0	0.51809	0.0161629	0	0	0	0	0	0	0	0	0	0	0	0	0.112
1112	CASNLGVSYEQYF	2	1.39499	0	0	0	0	0	0	0	0	0.0015548	0	0	0	0	0	0	0	0.125
1113	CASSHVIGGTEAFF	2	0	0	0.237101	0	0	2.39771	0	0	0	0	0	0	0	0	0	0	0	0.637
1114	CASSPRAGAGGELFF	2	0	0	0	0	0	0	0	0	0.491274	0	0	0	0	0.0007805	0	0	0	0.535
1115	CASSPTWGRTEAFF	2	0	0	0	0	0	0	0	0	0.00050804	0	0	0	0	0	0.500139	0	0	0.536
1116	CASSQEVAGDTGELFF	2	0	0	0	0	0	0	0	0.758977	0	0	0	0	0	0.0007805	0	0	0	0.536
1117	CASSLDLGTGELFF	2	0	0	0	0	0	0	0	0	0.478573	0	0	0	0	0	0.000524255	0	0	0.536
1118	CASARDTSPYEQYF	2	0	0	0	0.466028	0	0	0	0	0	0	0	0.0042058	0	0	0	0	0	0.126
1119	CASSLGGGKKNTEAFF	2	0	0	0	0	0	0	0	0.731641	0	0	0.00414955	0	0	0	0	0	0	0.534
1120	CASSSGTSGEQYF	2	0	0	0	0	7.37837	0	0	0	0	0.000777399	0	0	0	0	0	0	0	0.125
1121	CSARSLADYNEQFF	2	0	0	0	0.446316	0	0	0	0	0	0	0	0	0	0	0.000524255	0	0	0.125
1122	CASSFTEPPSGEQYF	2	0	0	0	0	0	0	0.594708	0	0	0	0.00691592	0	0	0	0	0	0	0.531
1123	CSALTDMNTEAFF	2	0	0	0	0	0	0	0	0	0	0	0	0	0.00412283	0	0	0.5415	0	0.533
1124	CASSPGGGVVFF	2	0	0	0	0	0	0	0	0	0	0	0	0	0.568951	0	0.00209702	0	0	0.534
1125	CASSFSGSGSYNEQFF	2	0	0	0	0.41801	0	0	0	0	0	0	0	0	0	0	0	0.000634075	0	0.125
1126	CASSETLKGYGYTF	2	0	0	0	0	0	0	0	0	0	0	0	0	0.00206142	0	0	0.519942	0	0.534
1127	CASSYGEAAYYEQYF	2	0	0	0	0	0	0	0	0	0.415576	0	0	0	0.00206142	0	0	0	0	0.534
1128	CASSQTGLNSPLHF	2	0	0	0	0	0	0	0	0.658477	0	0	0	0	0	0	0	0	0.000895415	0.535
1129	CASSLNRGHQPQHF	2	0	0	0	0	0	0	0	0	0	0	0	0	0.00206142	0	0	0.509796	0	0.534
1130	CASLGQGSGRPEAFF	2	0.00139359	0	0	0	0	0	0	0.644005	0	0	0	0	0	0	0	0	0	0.538
1131	CASSEEGGDEQYF	2	0	0	0	0	0	0	0	0	0	0	0	0.00140193	0	0.622839	0	0	0	0.535
1132	CASSQGPSLFF	2	0	0	0	0	0.00808146	0	0	0.636769	0	0	0	0	0	0	0	0	0	0.548
1133	CASSIGQGVIYNEQFF	2	0	0.003429	0	0.383134	0	0	0	0	0	0	0	0	0	0	0	0	0	0.121
1134	CSATSKNTEAFF	2	0	0	0	0	0	0	0	0	0.00050804	0	0	0	0	0	0.396337	0	0	0.536
1135	CASRGRGNTEAFF	2	0	0	0	0	0	0	0	0	0.383062	0	0	0	0.00137428	0	0	0	0	0.535
1136	CASSQGPGGAFF	2	0	0	0	0	0	0	0	0	0.0025402	0	0	0	0	0	0.39057	0	0	0.533
1137	CASSQAWAGGEAFF	2	0	0	0	0	0	0	0.509065	0	0	0	0.00414955	0	0	0	0	0	0	0.533
1138	CAWSARDRGFYEQYF	2	0	0	0.494126	0	0	0	0	0	0.00152412	0	0	0	0	0	0	0	0	0.125
1139	CATSRGPTSNYGYTF	2	0	0	0.490805	0	0	0	0	0	0.00203216	0	0	0	0	0	0	0	0	0.125
1140	CASSPGFGANVLTF	2	0	0	0.00132829	0	0	0	0	0	0	0	0	1.03463	0	0	0	0	0	0.537
1141	CASSLTSNYGYTF	2	0	0	0	0	0	0	0	0	0	0	0	0	0.00137428	0	0	0.466679	0	0.535
1142	CATSSGMYSPLHF	2	0	0	0	0	0	0	0	0	0	0	0	1.03042	0.000687139	0	0	0	0	0.536
1143	CASSPTDRDGTGELFF	2	0	0	0	0	0	0	0	0	0	0.000777399	0	0	0	0	0.384279	0	0	0.535
1144	CASSVAGGYQPQHF	2	0	0	0	0	0	0	0.497417	0	0	0	0.00484114	0	0	0	0	0	0	0.532
1145	CASSLYNTDTQYF	2	0	0	0	0	0	0	0	0	0	0	0	0	0.00480997	0	0	0	0.641117	0.533
1146	CASSETGTGSYGYTF	2	0	0	0	0	0	0	0	0	0.00050804	0	0	0	0	0	0.377988	0	0	0.535
1147	CASSSNRWEQYF	2	0	0	0	0.364432	0	0	0	0	0	0	0	0	0	0.0007805	0	0	0	0.125
1148	CASSQDRPGEHYGYTF	2	0	0	0	0	0	0	0	0	0	0	0	0	0.00206142	0	0	0.450193	0	0.534
1149	CASSQGLRYEQYF	2	0	0	0.000664147	0	0	0	0	0	0	0	0	0.989766	0	0	0	0	0	0.537
1150	CASSQDGANTEAFF	2	0	1.18986	0	0	0	0	0	0	0	0	0	0	0	0	0	0	0.000895415	0.125
1151	CASSYSNRGVGLYF	2	0.00139359	0	0	0	0	0	0	0	0.351563	0	0	0	0	0	0	0	0	0.54
1152	CASTDSYEQYF	2	0	0	0	0	0	0	0	0	0	0	0	0	0.00274856	0	0	0.43561	0	0.533
1153	CSAKGAEYEQYF	2	0	0	0.458262	0	0	0	0	0	0	0	0	0	0	0.0007805	0	0	0	0.125
1154	CATSRESYGATNEKLFF	2	0	0	0	0	0	0	0	0	0.349531	0	0	0	0	0	0	0.000634075	0	0.535
1155	CRVQEGNTGELFF	2	0	0	0	0	0	0	0.469326	0	0	0	0.00276637	0	0	0	0	0	0	0.533
1156	CSVPGTGESKGYGYTF	2	0	0	0	0	0	0	0	0	0.00050804	0	0	0	0	0	0.358066	0	0	0.535
1157	CASSLGGGGVYEQYF	2	0	0	0.448964	0	0	0	0	0	0.0025402	0	0	0	0	0	0	0	0	0.125
1158	CASSPASNYGYTF	2	0	0	0	0	0	0	0	0	0	0	0	0	0.00549711	0	0	0	0.599928	0.532
1159	CASSPQDVFAEAFF	2	0	0	0	0	0	0	0	0.543504	0	0	0	0	0.000687139	0	0	0	0	0.536
1160	CASSSGHYGYTF	2	0	0	0	0	0	0	0	0	0.00050804	0	0	0	0	0	0.352299	0	0	0.535
1161	CATSSKGNTEAFF	2	0	0	0	0	0	0	0	0	0	0	0	0	0.00549711	0	0	0	0.595451	0.532
1162	CAIIEAGGRNTEAFF	2	0	0	0	0	0	0	0	0	0.00050804	0	0.461292	0	0	0	0	0	0	0.536
1163	CASSLWGGDGPFNEQFF	2	0	0	0.442986	0	0	0	0	0	0.00050804	0	0	0	0	0	0	0	0	0.125
1164	CASSLSRVETQYF	2	0	0	0	0	0	0	0	0	0	0	0	0.933688	0	0	0	0.000634075	0	0.536
1165	CASSQERRGAFF	2	0	0	0	0	0	0	0	0	0	0	0	0	0.00137428	0	0	0.42166	0	0.535
1166	CASSQSPTGEQYF	2	0	0	0	0	0	0	0	0	0.00050804	0	0	0	0	0	0.347581	0	0	0.535
1167	CASSQGGWGNYGYTF	2	0	0	0	0	0.00808146	0	0	0.532248	0	0	0	0	0	0	0	0	0	0.551
1168	CATSRGLGYEQYF	2	0	0	0	0.000505454	0	0	0	0	0	0	0	0	0	0	0.347057	0	0	0.537
1169	CASSLGQGVNEQFF	2	0	0.0017145	0	0	0	0	0	0	0	0.511529	0	0	0	0	0	0	0	0.539
1170	CSVRTLGQAGGELFF	2	0	0	0.437009	0	0	0	0	0	0.00050804	0	0	0	0	0	0	0	0	0.125
1171	CASSQETGPAYGYTF	2	0	0	0	0	0	0	0	0	0.00050804	0	0	0	0	0	0.340241	0	0	0.535
1172	CSARDTRGRGDSPLHF	2	0	0	0	0	5.23679	0	0	0	0	0.000777399	0	0	0	0	0	0	0	0.125
1173	CASSSRDSVNGKLFF	2	0	0	0	0	0	0	0.44055	0	0	0	0.00345796	0	0	0	0	0	0	0.533
1174	CASSQDRLAGGTYEQYF	2	0	0	0	0	0	0	0	0	0.326162	0	0	0	0	0	0	0.00126815	0	0.534
1175	CASSPKLQGTGELFF	2	0	0	0.423062	0	0	0	0	0	0.00101608	0	0	0	0	0	0	0	0	0.125
1176	CASSERRTGEGYTF	2	0	0	0	0	0	0	0	0	0.322097	0	0	0	0	0	0	0.000634075	0	0.535
1177	CASTTQGDIDGYTF	2	0	0	0	0	0	0	0	0	0.00050804	0	0	0	0	0	0.332377	0	0	0.535
1178	CSVEAYDTEPGYTF	2	0	0	0.419741	0	0	0	0	0	0.00152412	0	0	0	0	0	0	0	0	0.125
1179	CASSLDLRGEAFF	2	0	0	0	0	0	0	0.425477	0	0	0	0.00553273	0	0	0	0	0	0	0.53
1180	CASSPSGYTEAFF	2	0	1.07499	0	0	0	0	0	0	0	0	0	0	0	0.0007805	0	0	0	0.125
1181	CASSQVMSLGYGYTF	2	0	0	0	0	0	0	0	0	0.0025402	0	0.430862	0	0	0	0	0	0	0.533
1182	CASSLGGGGYEQYF	2	0	1.06642	0	0	0	0	0	0	0	0	0	0	0	0	0	0	0.00358166	0.125
1183	CATSRVRNQETQYF	2	0	0	0	0	0	0	0	0	0	0	0	0	0.00549711	0	0	0.39059	0	0.53
1184	CASSQGQGAIFAEAFF	2	0	0	0	0	0	0	0	0	0.00050804	0	0	0	0	0	0.325038	0	0	0.535
1185	CSVTLYLDPTGNTIYF	2	0	0	0.409779	0	0	0	0	0	0.00101608	0	0	0	0	0	0	0	0	0.125
1186	CASSQVGSGANVLTF	2	0	0	0	0	0	0	0.418625	0	0	0	0.00276637	0	0	0	0	0	0	0.533
1187	CSARGRTAEAFF	2	0	0	0	0	0	0	0	0	0	0	0	0	0.00206142	0	0	0.386786	0	0.534
1188	CASSFDRFKETQYF	2	0	0	0	0	0	0	0	0	0	0.0031096	0	0	0	0	0.318223	0	0	0.532
1189	CASSFKGLTRYEQYF	2	0	0	0	0	0	0	0	0	0.00050804	0	0	0	0	0	0.319795	0	0	0.535
1190	CSARVTGEIYGYTF	2	0	0	0	0.00101091	0	0	0	0.489636	0	0	0	0	0	0	0	0	0	0.538
1191	CASSLRRGGDEQYF	2	0	0	0	0	0	0	0	0	0	0.465662	0	0	0	0	0	0	0.00179083	0.534
1192	CASSYSRVGRGNTEAFF	2	0	0	0	0	0	0	0	0.481596	0	0	0.00138318	0	0	0	0	0	0	0.535
1193	CARKQNMNTEAFF	2	0	0	0	0	0	0	0.402182	0	0	0	0.00414955	0	0	0	0	0	0	0.532
1194	CASSSGELFF	2	0	0	0	0	0	0	0	0	0.00152412	0	0.405273	0	0	0	0	0	0	0.534
1195	CASRGTGGKGYGYTF	2	0	0	0	0	0	0	0	0	0.00152412	0	0.402506	0	0	0	0	0	0	0.534
1196	CASSQVTGGKETQYF	2	0	0	0.382549	0	0	0	0	0	0.00050804	0	0	0	0	0	0	0	0	0.125
1197	CTIGGVSNEQFF	2	0	0	0	0	0.00808146	0	0	0	0	0	0.39559	0	0	0	0	0	0	0.556
1198	CASSQDYESYEQYF	2	0	0	0	0	0	0	0	0.45828	0	0	0.00138318	0	0	0	0	0	0	0.535
1199	CASSLDLGGNYEQYF	2	0	0	0	0	0	0	0	0	0	0	0	0	0.00206142	0	0	0.360155	0	0.534
1200	CASSPLASMNTEAFF	2	0	0	0	0	0	0	0	0	0.288567	0	0	0	0.000687139	0	0	0	0	0.535
1201	CATSRTGDYNEQFF	2	0	0	0	0	0	0	0	0.455064	0	0.000777399	0	0	0	0	0	0	0	0.535
1202	CSVEGGRGFTEAFF	2	0	0	0	0	0	0	0	0	0.00101608	0	0	0	0	0	0.29568	0	0	0.535
1203	CASSHLPPVSSSQETQYF	2	0	0	0	0.283054	0	0	0	0	0	0	0	0.00140193	0	0	0	0	0	0.125
1204	CASSLFGSGANVLTF	2	0	0	0	0	0	0	0	0	0	0	0	0	0.000687139	0	0	0.354448	0	0.535
1205	CASHWTVNTEAFF	2	0	0	0	0	0	0	0	0	0.281454	0	0	0	0.00137428	0	0	0	0	0.534
1206	CASSQGPQGPYEQYF	2	0	0	0.136814	0	0	1.29193	0	0	0	0	0	0	0	0	0	0	0	0.645
1207	CASSSGGAYGYTF	2	0	0	0	0	0	0	0	0	0.0025402	0	0.378301	0	0	0	0	0	0	0.533
1208	CSVVPYSLDGYTF	2	0	0	0	0	0	0	0	0	0.00101608	0	0	0	0	0	0.28834	0	0	0.535
1209	CASGLVTGGTEAFF	2	0	0	0	0	0	0	0	0	0.00050804	0	0	0	0	0	0.287816	0	0	0.535
1210	CASSLGLTNTEAFF	2	0	0	0	0	0	0	0	0	0	0	0	0	0	0	0.287292	0	0.000895415	0.535
1211	CASSLYRGDEQYF	2	0	0	0	0	0	0	0	0	0	0	0	0	0.00137428	0	0	0.344937	0	0.534
1212	CASSLSSSGGFTDTQYF	2	0	0	0.360632	0	0	0	0	0	0.00050804	0	0	0	0	0	0	0	0	0.125
1213	CASSLWGGTEAFF	2	0	0	0	0	0	0	0	0	0.00101608	0	0	0	0	0	0.284146	0	0	0.535
1214	CASSGQSYGYTF	2	0	0.92926	0	0.000505454	0	0	0	0	0	0	0	0	0	0	0	0	0	0.124
1215	CASSQESGYRWGYTF	2	0.00139359	0	0	0	0	0	0	0.434964	0	0	0	0	0	0	0	0	0	0.539
1216	CASSEQGALNYGYTF	2	0	0	0	0	0	0	0	0	0	0	0	0	0.00343569	0	0	0.338596	0	0.532
1217	CSVEDPKGSYGYTF	2	0	0	0	0	0	0	0	0	0.00050804	0	0	0	0	0	0.281	0	0	0.535
1218	CAISELADEQYF	2	0	0	0	0	0	0	0	0	0	0	0	0	0.00343569	0	0	0	0.473675	0.533
1219	CASSPDPFTNYGYTF	2	0.00139359	0	0	0	0	0	0	0.425316	0	0	0	0	0	0	0	0	0	0.539
1220	CASSQHINGGTGLYEQYF	2	0	0	0	0	0	0	0	0	0.268245	0	0	0	0	0	0	0.000634075	0	0.535
1221	CASSAGDLGGEQYF	2	0	0	0	0	0	0	0	0	0.00101608	0	0	0	0	0.40586	0	0	0	0.535
1222	CASSQVGASSQYF	2	0	0	0	0	0	0	0	0	0	0	0	0.729006	0	0	0	0	0.000895415	0.536
1223	CASSLEAGGQETQYF	2	0	0	0	0	0	0	0.353536	0	0	0	0.00276637	0	0	0	0	0	0	0.533
1224	CASSQSKGGHTNTEAFF	2	0	0.0017145	0	0	0	0	0	0	0	0	0	0	0	0	0	0.327817	0	0.541
1225	CSGLRDYNEQFF	2	0	0	0	0	0	0	0.350795	0	0	0	0.00414955	0	0	0	0	0	0	0.531
1226	CASSGSYEQYF	2	0	0	0	0.230487	0	0.223389	0	0	0	0	0	0	0	0	0	0	0	0.511
1227	CASSSIVANRGHEQYF	2	0	0	0	0.260309	0	0	0	0	0	0	0	0	0.000687139	0	0	0	0	0.125
1228	CATSRDRITPLHF	2	0	0	0	0	0.00808146	0	0	0	0	0	0	0	0	0	0.269467	0	0	0.566
1229	CASSLGVDGYTF	2	0	0	0	0	0	0	0	0	0.00101608	0	0	0	0	0	0.268418	0	0	0.534
1230	CASSRDRANTGELFF	2	0	0	0	0	0	0	0	0	0	0	0	0	0.00274856	0	0	0	0.444126	0.533
1231	CASTPEASGQETQYF	2	0	0	0	0.250705	0	0	0	0	0	0	0	0.00280387	0	0	0	0	0	0.126
1232	CASSPSKQGTEAFF	2	0	0	0	0	0	0	0	0	0	0	0	0	0.00480997	0	0	0	0.436963	0.531
1233	CASSLDDRDGYTF	2	0	0	0.326096	0	0	0	0	0	0.00050804	0	0	0	0	0	0	0	0	0.125
1234	CASSFGTRAREQYF	2	0	0	0	0	0	0	0	0	0	0	0	0	0.000687139	0	0.255836	0	0	0.535
1235	CASSLDLTLPYEQYF	2	0	0	0	0	0	0	0	0.392352	0	0	0	0	0	0	0.000524255	0	0	0.535
1236	CASSVGGSGTGELFF	2	0	0	0	0	0	0	0	0	0	0	0	0	0	0	0.255836	0.000634075	0	0.535
1237	CATSREGTGGARTEAFF	2	0	0	0	0	0	0	0.331611	0	0	0	0.00207478	0	0	0	0	0	0	0.533
1238	CASSQEGGRSYGYTF	2	0	0	0	0	0	0	0.328871	0	0	0	0.00345796	0	0	0	0	0	0	0.531
1239	CASSIGNADYGYTF	2	0	0	0.320119	0	0	0	0	0	0.00050804	0	0	0	0	0	0	0	0	0.125
1240	CASISRGPYGYTF	2	0	0	0	0	0	0	0	0	0	0	0	0	0	0	0.252166	0.000634075	0	0.535
1241	CASSPPGPYLNTEAFF	2	0	0	0	0	0	0	0	0	0	0	0	0	0.00206142	0	0	0	0.428009	0.534
1242	CASSSFRQGYDEKLFF	2	0	0	0.318127	0	0.00808146	0	0	0	0	0	0	0	0	0	0	0	0	0.114
1243	CASRDRETEAFF	2	0	0	0	0.240596	0	0	0	0.000804001	0	0	0	0	0	0	0	0	0	0.125
1244	CSAARLGNTEAFF	2	0	0.00685801	0	0	0	0	0	0	0	0.365378	0	0	0	0	0	0	0	0.554
1245	CASHDSLNSPLHF	2	0	0	0	0	0	0	0	0	0	0	0	0	0	0	0.247448	0.000634075	0	0.535
1246	CASSYQGMDGYTF	2	0	0	0	0	0	0	0	0	0	0	0	0	0.00687139	0	0	0	0.4101	0.529
1247	CASSFIAGGNSYEQYF	2	0	0.0051435	0	0	0	0	0	0	0	0.360713	0	0	0	0	0	0	0	0.55
1248	CASSQEGQGGGAFF	2	0	0	0	0	0	0	0	0	0	0	0	0	0.000687139	0	0	0.295479	0	0.535
1249	CASSVLGGESPLHF	2	0	0	0	0	0	0	0	0	0.00050804	0	0	0	0	0	0.241681	0	0	0.535
1250	CAISESGGNQPQHF	2	0	0	0	0	0	0	0	0.000804001	0	0	0	0	0	0.358249	0	0	0	0.535
1251	CASSRLAGNTDTQYF	2	0	0	0	0	0	0	0.313112	0	0	0	0	0.0042058	0	0	0	0	0	0.53
1252	CASSPGTDYGYTF	2	0	0	0	0	0	0	0	0	0	0	0	0	0.00206142	0	0	0.289138	0	0.533
1253	CASRLTPGDTQYF	2	0	0	0	0	0	0	0.313112	0	0	0	0.000691592	0	0	0	0	0	0	0.535
1254	CASSLAYGNQPQHF	2	0	0	0	0	0	0	0	0	0	0	0	0	0.000687139	0	0	0.28787	0	0.535
1255	CASSESNNYNSPLHF	2	0	0	0	0	0	0	0	0	0	0	0	0	0	0	0.236963	0.00126815	0	0.534
1256	CASSFWDRGNILNTEAFF	2	0	0	0	0	0	0	0	0	0.00203216	0	0.311216	0	0	0	0	0	0	0.533
1257	CSVPSGRSETQYF	2	0	0	0.000664147	0	0	0	0	0	0	0	0	0	0	0	0.237487	0	0	0.539
1258	CASSLRSGYWWAEAFF	2	0	0	0	0	0	0	0	0	0	0	0	0	0.000687139	0	0.236439	0	0	0.535
1259	CASSPPGQGAHEQYF	2	0	0	0	0	0	0	0.308316	0	0	0	0.000691592	0	0	0	0	0	0	0.535
1260	CASSRPPSSYEQYF	2	0	0	0	0	0	0	0	0	0.00152412	0	0.309833	0	0	0	0	0	0	0.534
1261	CASSQDFTGAYRYTF	2	0	0	0	0	0	0	0	0	0.00050804	0	0	0	0	0	0.234866	0	0	0.535
1262	CASSLSTRGDTQYF	2	0	0	0	0	0	0	0	0.001608	0	0	0	0	0.305777	0	0	0	0	0.534
1263	CASSDVTYEQYF	2	0	0	0	0	0	0	0	0	0	0	0	0	0.00343569	0	0	0	0.393087	0.532
1264	CASSETGSSTDTQYF	2	0	0	0	0	0	0	0	0	0	0	0	0	0.304402	0	0.000524255	0	0	0.535
1265	CASSQAYRRTGNLYEQYF	2	0	0	0	0	0	0	0	0.000804001	0	0	0	0	0	0	0.232245	0	0	0.535
1266	CASKEGALNEQFF	2	0	0	0	0	0	0	0	0.355368	0	0	0	0.00140193	0	0	0	0	0	0.534
1267	CASSHMGQETQYF	2	0	0	0	0	0	0	0	0	0	0.000777399	0	0	0	0.344981	0	0	0	0.535
1268	CAISENRGGYEQYF	2	0	0	0	0.000505454	0	0	0	0.351348	0	0	0	0	0	0	0	0	0	0.537
1269	CASSLEPGQNLYEQYF	2	0	0	0	0	0	0	0	0	0.00050804	0	0.302226	0	0	0	0	0	0	0.535
1270	CSVDVEQFF	2	0	0	0	0	0	0	0	0	0.222013	0	0	0	0	0	0	0	0.000895415	0.534
1271	CSVVSSGRVNEQFF	2	0	0	0	0	0	0	0	0	0	0	0	0	0.000687139	0	0	0.276457	0	0.535
1272	CASSQSQLNEQYF	2	0	0	0	0	0	0	0	0	0.00050804	0	0	0.607038	0	0	0	0	0	0.536
1273	CASSPPTVMNTEAFF	2	0	0	0	0	0	0	0	0	0.218965	0	0	0	0.00137428	0	0	0	0	0.533
1274	CATSSEGAGWADTQYF	2	0	0	0	0.217345	0	0	0	0	0	0	0	0	0	0.0007805	0	0	0	0.125
1275	CASVTGAVNTEAFF	2	0	0	0.284919	0	0	0	0	0	0.00050804	0	0	0	0	0	0	0	0	0.125
1276	CASSLTSSSGANVLTF	2	0	0	0	0	0	0	0	0	0.00152412	0	0.294618	0	0	0	0	0	0	0.534
1277	CASSLGSFYEQYF	2	0	0	0	0	0	0	0	0	0	0	0	0	0	0	0.223857	0.000634075	0	0.535
1278	CASSPLGLGRLAFF	2	0	0	0	0	0	0	0	0	0	0	0	0	0	0	0.223332	0	0.000895415	0.534
1279	CASSFREGAGYTF	2	0	0	0	0	0	0	0	0	0	0	0	0	0.00549711	0	0	0	0.374284	0.53
1280	CASSGDTDYEQYF	2	0	0	0	0	0	0	0.291188	0	0	0	0.000691592	0	0	0	0	0	0	0.535
1281	CASSLIGVPLPGNQPQHF	2	0	0	0	0	0	0	0	0	0	0	0	0	0.000687139	0	0	0.268848	0	0.535
1282	CASSLTGFDGDEQYF	2	0	0	0	0	0	0	0	0	0	0	0	0	0.000687139	0	0.22176	0	0	0.535
1283	CASSESLEGGMDEQFF	2	0	0	0	0	0	0	0	0.33768	0	0.000777399	0	0	0	0	0	0	0	0.535
1284	CASSLGQGRSTEAFF	2	0	0	0	0	0	0	0	0	0.00050804	0	0	0	0	0	0.220187	0	0	0.535
1285	CASRYDRDNEQFF	2	0	0	0	0	0	0	0	0	0.00203216	0	0.287011	0	0	0	0	0	0	0.533
1286	CASSGGSGELFF	2	0	0	0	0	0.00808146	0	0	0	0	0	0	0	0	0.326249	0	0	0	0.56
1287	CASSPDRGKNIQYF	2	0	0	0	0.21128	0	0	0	0	0	0.000777399	0	0	0	0	0	0	0	0.125
1288	CSSTLQGYTEAFF	2	0	0	0	0	0	0	0.284336	0	0	0	0.00276637	0	0	0	0	0	0	0.532
1289	CASSLSGLTGKETQYF	2	0	0	0	0	0	0	0	0	0	0	0	0	0.00206142	0	0	0.262507	0	0.533
1290	CASSHTPGQGDYGYTF	2	0	0	0	0	0	0	0	0	0	0.000777399	0	0.581803	0	0	0	0	0	0.535
1291	CASSLGGASSYTF	2	0	0	0	0	0	0	0	0	0	0	0	0	0.00343569	0	0	0	0.366225	0.532
1292	CASSPPGGLNTEAFF	2	0	0	0	0	0	0	0	0	0	0	0	0	0	0	0.216517	0.000634075	0	0.535
1293	CASSRGADRDTEAFF	2	0	0	0.00464903	0	0	0	0	0	0	0	0	0.570587	0	0	0	0	0	0.544
1294	CASVGGELFF	2	0	0	0.272965	0	0	0	0	0	0.00050804	0	0	0	0	0	0	0	0	0.125
1295	CASSLSGLRAYEQYF	2	0	0	0	0	0	0	0	0.000804001	0	0	0	0	0	0	0	0.259971	0	0.535
1296	CASSRGTASEQYF	2	0	0	0	0	0	0	0	0.32964	0	0.000777399	0	0	0	0	0	0	0	0.535
1297	CSAEDRGQNTEAFF	2	0	0	0	0	0	0	0.280225	0	0	0	0.00138318	0	0	0	0	0	0	0.534
1298	CSVEDWTAASNYGYTF	2	0	0	0	0	0	0	0.278855	0	0	0	0.00276637	0	0	0	0	0	0	0.532
1299	CASSLESLGAGGEQYF	2	0	0.0017145	0	0	0	0	0	0	0	0	0	0	0.280353	0	0	0	0	0.542
1300	CASRGGSDTEAFF	2	0	0	0	0	0	0	0	0	0.00050804	0	0	0	0	0	0.213372	0	0	0.535
1301	CASSSVGVDANEKLFF	2	0.567192	0	0	0	0	0	0	0	0	0	0	0	0	0	0.000524255	0	0	0.125
1302	CASSFSRDHNEKLFF	2	0	0	0	0	0	0	0	0	0	0	0	0	0.00137428	0	0	0	0.362643	0.534
1303	CASSQGTGALNTEAFF	2	0	0.020574	0	0	0	0	0	0	0	0.306295	0	0	0	0	0	0	0	0.604
1304	CASGPTGWVTEAFF	2	0	0	0	0	0	0	0.276114	0	0	0	0.00138318	0	0	0	0	0	0	0.534
1305	CASSNLGGYGYTF	2	0	0	0	0	0	0	0	0	0.00101608	0	0.278711	0	0	0	0	0	0	0.534
1306	CASSLGGNTGELFF	2	0	0.0017145	0	0	0	0	0	0	0	0	0	0	0	0	0.211275	0	0	0.544
1307	CASSQLLAGGSGANVLTF	2	0	0	0	0	0	0	0	0	0.00050804	0	0.278711	0	0	0	0	0	0	0.535
1308	CASSLAGSQPQHF	2	0	0	0	0.202687	0	0	0	0	0	0	0	0	0	0.0007805	0	0	0	0.125
1309	CAVRENTGELFF	2	0	0	0	0	0	0	0	0	0	0	0	0	0.00343569	0	0	0	0.35548	0.532
1310	CASSPSGGNQETQYF	2	0	0	0	0	0	0	0	0	0	0	0	0	0	0	0	0.00190223	0.356375	0.534
1311	CASRSGPPLGYTF	2	0	0	0	0.00101091	0	0	0	0.319992	0	0	0	0	0	0	0	0	0	0.539
1312	CASSLAGQGFAFNTEAFF	2	0	0	0.263002	0	0	0	0	0	0.00101608	0	0	0	0	0	0	0	0	0.125
1313	CASSMGRTDTQYF	2	0	0	0	0	0	0	0	0	0.00101608	0	0.273179	0	0	0	0	0	0	0.534
1314	CASGLRPGEQYF	2	0	0	0.262338	0	0	0	0	0	0	0	0.000691592	0	0	0	0	0	0	0.125
1315	CATSAVRHYGYTF	2	0	0	0	0	0	0	0.000685147	0	0	0	0	0	0	0.308297	0	0	0	0.535
1316	CSVLDINYGYTF	2	0	0	0	0	0	0	0	0	0.00050804	0	0	0	0	0	0.206556	0	0	0.535
1317	CASLQGSTEAFF	2	0	0	0	0	0	0	0	0	0	0	0	0	0	0	0.000524255	0.248557	0	0.535
1318	CASRHRGQGADGYTF	2	0	0	0	0	0	0	0	0	0.199152	0.000777399	0	0	0	0	0	0	0	0.534
1319	CASSLVSRQRAFF	2	0	0	0	0	0	0	0	0	0	0	0	0	0.26661	0	0.00262127	0	0	0.532
1320	CASSQRQGSTEAFF	2	0	0	0	0	0	0	0.266522	0	0	0	0.00207478	0	0	0	0	0	0	0.533
1321	CAWSFWDNYGYTF	2	0	0.003429	0	0	0	0	0	0	0	0	0	0.546755	0	0	0	0	0	0.542
1322	CASSSPWGATEAFF	2	0	0	0	0	0.00808146	0	0	0	0	0	0	0	0	0	0.204459	0	0	0.575
1323	CASSVVLGGTANTEAFF	2	0	0	0	0	0	0	0	0	0.00101608	0	0	0	0	0	0.203935	0	0	0.534
1324	CASSKEPDTEAFF	2	0	0	0	0	0	0	0.265837	0	0	0	0.00138318	0	0	0	0	0	0	0.534
1325	CASSLGKGAGNTEAFF	2	0	0	0	0	0	0	0	0	0	0	0	0	0.00412283	0	0	0	0.34384	0.531
1326	CATSRRVTGKANEKLFF	2	0	0	0	0	0	0	0.000685147	0	0	0	0	0	0	0	0.203935	0	0	0.535
1327	CASRSSGGDPYSEAFF	2	0	0	0	0.000505454	0	0	0	0	0	0	0	0	0	0	0.203411	0	0	0.538
1328	CASSLVSGVTEAFF	2	0	0	0	0.196116	0	0	0	0	0	0	0.000691592	0	0	0	0	0	0	0.125
1329	CASSQRGWYEQYF	2	0	0	0	0	0	0	0	0	0	0	0	0	0.00206142	0	0	0	0.34563	0.533
1330	CATSTYYNEQFF	2	0	0	0	0	0	0	0	0	0	0	0	0	0	0.0007805	0.203411	0	0	0.534
1331	CASSQLPRTYNEQFF	2	0	0	0	0	0	0	0	0	0	0	0	0	0.00206142	0	0	0.244119	0	0.532
1332	CASSQRRDRGGYEQFF	2	0	0	0	0	0	0	0	0	0	0	0	0	0.00206142	0	0	0	0.344735	0.533
1333	CASSFLQETQYF	2	0	0	0	0	0	0	0	0	0	0	0	0	0.265236	0	0	0.000634075	0	0.535
1334	CANSSQGHEQYF	2	0	0	0	0	0	0	0	0	0	0	0	0	0.00274856	0	0	0	0.342049	0.533
1335	CASSLRMDEQYF	2	0	0	0	0	0	0	0	0	0	0	0	0	0	0	0.201838	0.000634075	0	0.535
1336	CASSPPGQGVRRETQYF	2	0	0	0.000664147	0	0	0	0	0.308736	0	0	0	0	0	0	0	0	0	0.538
1337	CASSRGLYEQYF	2	0	0	0	0	0	0	0	0	0	0	0	0	0.00274856	0	0	0.241583	0	0.531
1338	CASSVGTSRVNTEAFF	2	0	0	0	0	0	0	0	0	0.00101608	0	0.26488	0	0	0	0	0	0	0.534
1339	CASSQDLSKLAEPKPGYITDTQYF	2	0	0	0	0	0	0	0	0	0.194579	0	0	0	0	0	0	0	0.000895415	0.534
1340	CSVDTVSNGYTF	2	0	0	0.254368	0	0	0	0	0	0.00050804	0	0	0	0	0	0	0	0	0.125
1341	CASALGREKLFF	2	0	0	0	0	0	0	0	0	0	0.000777399	0	0	0	0	0.200265	0	0	0.534
1342	CASSRVPGSYEQYF	2	0	0	0	0	0	0	0	0	0	0	0	0	0.000687139	0	0	0.241583	0	0.535
1343	CATTGGLTEAFF	2	0	0	0	0	0	0	0	0	0	0	0	0	0.00206142	0	0	0	0.339362	0.533
1344	CSVVGGGPKGGYTF	2	0	0	0	0	0	0	0	0	0	0	0	0	0.00343569	0	0	0	0.336676	0.532
1345	CASSLGAAGGELFF	2	0	0	0	0	0	0	0.258301	0	0	0	0.00138318	0	0	0	0	0	0	0.534
1346	CASSLGREAFF	2	0	0	0	0	0	0	0.258986	0	0	0	0.000691592	0	0	0	0	0	0	0.535
1347	CASSLGTSGNEQFF	2	0	0	0	0	0	0	0	0	0	0	0	0	0.00137428	0	0	0.239046	0	0.534
1348	CASSQDRYRMNTEAFF	2	0	0	0	0	0	0	0.258301	0	0	0	0.00138318	0	0	0	0	0	0	0.534
1349	CASSQELASTEAFF	2	0	0	0	0	0	0	0	0	0.00152412	0	0.259347	0	0	0	0	0	0	0.534
1350	CASSYRGRALDEQFF	2	0	0	0	0.190556	0	0	0	0	0	0	0	0	0.000687139	0	0	0	0	0.125
1351	CASSQGWRDGCTF	2	0	0	0	0	0	0	0	0	0	0	0	0	0.00480997	0	0	0	0.331304	0.53
1352	CASSLAGATNEKLFF	2	0	0	0	0	0	0	0	0	0	0	0	0	0.000687139	0	0	0.237144	0	0.535
1353	CASSPFPGGYGYTF	2	0	0	0	0	0	0	0	0	0	0	0	0	0.00274856	0	0	0.235242	0	0.531
1354	CASSQVYGLAGDGYEQYF	2	0	0	0	0.18904	0	0	0	0	0	0	0.000691592	0	0	0	0	0	0	0.125
1355	CASRLGQGYGYTF	2	0	0	0	0	0	0	0	0	0	0	0	0	0.00206142	0	0	0	0.331304	0.533
1356	CASSQGSFHNSPLHF	2	0	0	0	0	0	0	0	0	0	0.000777399	0	0	0	0	0.193974	0	0	0.534
1357	CATSRGVRDGYTF	2	0	0	0	0	0	0	0	0	0	0	0	0	0.25218	0	0	0.0025363	0	0.532
1358	CAGGKGDRVNYGYTF	2	0	0	0	0	0	0	0	0.000804001	0	0	0	0	0	0.288004	0	0	0	0.535
1359	CASSETGGLNTEAFF	2	0	0	0	0	0	0	0	0	0	0	0	0	0.00206142	0	0	0	0.327722	0.533
1360	CASSLGQGELRDNSPLHF	2	0	0	0	0	0	0	0	0	0.00050804	0	0	0.515912	0	0	0	0	0	0.536
1361	CASSLWSYTEAFF	2	0	0	0	0	0	0	0	0	0	0	0	0	0.000687139	0	0	0.23334	0	0.535
1362	CASSPGGAGELFF	2	0	0	0.243742	0	0	0	0	0	0.00101608	0	0	0	0	0	0	0	0	0.125
1363	CASSPRTSGNNEQFF	2	0	0	0	0	0	0	0	0	0.00152412	0	0.253123	0	0	0	0	0	0	0.533
1364	CSVEEGNGAFF	2	0	0	0.244406	0	0	0	0	0	0	0	0	0	0.000687139	0	0	0	0	0.125
1365	CASSWAGTGGYEQYF	2	0	0	0	0	0	0	0.251449	0	0	0	0	0	0	0	0.000524255	0	0	0.535
1366	CASSFKDRAYEQYF	2	0.508661	0	0	0	0	0	0	0	0.00050804	0	0	0	0	0	0	0	0	0.125
1367	CASSQGTLNTEAFF	2	0	0.0017145	0	0	0	0	0	0	0.185435	0	0	0	0	0	0	0	0	0.545
1368	CASTGTGIPLNTEAFF	2	0	0	0.242414	0	0	0	0	0	0.00050804	0	0	0	0	0	0	0	0	0.125
1369	CSARRGRGTEAFF	2	0	0	0	0	0	0	0	0	0	0	0	0	0.250806	0	0.000524255	0	0	0.535
1370	CSAYNEDEAFF	2	0	0	0	0	0	0	0	0	0	0	0	0	0.00480997	0	0	0	0.321454	0.53
1371	CASRVTVGNTGELFF	2	0	0	0	0	0	0	0	0	0	0	0	0	0.00618425	0	0	0	0.318768	0.528
1372	CASSFGTGGIYGYTF	2	0	0.0017145	0.24175	0	0	0	0	0	0	0	0	0	0	0	0	0	0	0.122
1373	CASSLYASGSEEQYF	2	0	0	0	0	0	0	0.000685147	0.291852	0	0	0	0	0	0	0	0	0	0.535
1374	CASSPHLAVPRETQYF	2	0	0	0	0	0	0	0	0	0	0.000777399	0	0	0	0	0.190304	0	0	0.534
1375	CASSVGWGTGELFF	2	0	0	0	0	0	0	0	0	0	0	0	0	0	0.0007805	0.18978	0	0	0.534
1376	CASSYGGAGNEQFF	2	0	0	0	0	0	0	0.247338	0	0	0	0.00138318	0	0	0	0	0	0	0.534
1377	CASSFLGQDEAFF	2	0	0	0	0	0	0	0	0	0.00050804	0	0	0	0	0	0.189256	0	0	0.535
1378	CASSFQRRRYGYTF	2	0	0	0	0	0	0	0.245283	0	0	0	0.00276637	0	0	0	0	0	0	0.531
1379	CASSLEGTDEAFF	2	0.503087	0	0	0	0.00808146	0	0	0	0	0	0	0	0	0	0	0	0	0.118
1380	CASSQAYTLNTEAFF	2	0	0	0	0	0	0	0	0	0	0	0	0	0	0	0.188732	0	0.000895415	0.534
1381	CASSIGRANEQFF	2	0	0	0	0	0	0	0.245283	0	0	0	0.00138318	0	0	0	0	0	0	0.534
1382	CASSPAGRPNNEQFF	2	0	0	0	0	0	0	0	0	0	0.000777399	0	0	0	0	0.188207	0	0	0.534
1383	CASGGHYGYTF	2	0	0	0	0	0	0	0.245283	0	0	0	0.000691592	0	0	0	0	0	0	0.535
1384	CASSPDGPNSPLHF	2	0	0	0	0	0	0	0	0	0.00050804	0	0	0	0	0	0.187683	0	0	0.535
1385	CASSQDPRGLYYGYTF	2	0	0	0.000664147	0	0	0	0	0	0	0	0	0.501893	0	0	0	0	0	0.537
1386	CATSRDLSVLSGANVLTF	2	0	0	0	0	0	0	0	0	0.181878	0	0	0	0	0	0	0.000634075	0	0.535
1387	CSVDRTGEPGYTF	2	0	0	0	0	0	0	0	0	0.00050804	0	0	0	0	0	0.187683	0	0	0.535
1388	CSVPGTENSPLHF	2	0	0	0	0	0	0	0.243912	0	0	0	0.00207478	0	0	0	0	0	0	0.532
1389	CASSQDGVGGYGSPLHF	2	0	0	0.235772	0	0	0	0	0	0.00152412	0	0	0	0	0	0	0	0	0.126
1390	CASRQEANTEAFF	2	0	0	0	0	0	0	0.241857	0	0	0	0.00207478	0	0	0	0	0	0	0.532
1391	CASSLTMLGVEQYF	2	0	0	0	0	0	0	0	0	0	0	0	0	0	0	0.18611	0.000634075	0	0.535
1392	CASSLGQGNTGELFF	2	0	0	0	0	0	0	0	0	0.12193	0	0	0	0.079021	0	0	0	0	0.375
1393	CASSPRDRVGSPLHF	2	0	0	0	0	0	0	0	0	0.00203216	0	0.242749	0	0	0	0	0	0	0.532
1394	CASSLKVGSNEQYF	2	0	0	0	0	0	0	0.000685147	0.283812	0	0	0	0	0	0	0	0	0	0.535
1395	CASSPEHSYNEQFF	2	0	0.605219	0	0	0	0	0	0	0	0	0	0	0	0	0.000524255	0	0	0.125
1396	CASSVGTGDEQYF	2	0	0	0	0.178425	0	0	0	0	0	0	0.000691592	0	0	0	0	0	0	0.125
1397	CASSQDPQGAYEQYF	2	0	0	0	0	0	0	0	0	0.17883	0.000777399	0	0	0	0	0	0	0	0.534
1398	CASSVTGILAFF	2	0	0	0	0.000505454	0	0	0	0.283008	0	0	0	0	0	0	0	0	0	0.538
1399	CASRPDRAGFYEQYF	2	0	0	0	0	0	0	0	0	0	0	0	0	0.00274856	0	0	0	0.310709	0.532
1400	CASSPGYAYEQYF	2	0	0	0	0	0	0	0	0	0.177814	0	0	0	0	0	0	0.000634075	0	0.535
1401	CASSQATDNYEQYF	2	0.487757	0	0	0	0	0	0	0	0.00050804	0	0	0	0	0	0	0	0	0.125
1402	CASRKTDTEAFF	2	0	0	0	0	0	0	0	0.278184	0	0	0.00276637	0	0	0	0	0	0	0.532
1403	CASSITSGSYEQYF	2	0	0	0	0.175898	0	0	0	0	0	0	0	0	0	0	0.000524255	0	0	0.125
1404	CASSPGGDREQYF	2	0	0	0	0	0	0	0	0	0.00101608	0	0.239982	0	0	0	0	0	0	0.534
1405	CASSRYEGEGGNTIYF	2	0	0	0	0	0	0	0	0.279792	0	0.000777399	0	0	0	0	0	0	0	0.535
1406	CASALPPSEQFF	2	0	0	0	0	0	0	0	0	0.00152412	0	0.237908	0	0	0	0	0	0	0.533
1407	CASSFTANTEAFF	2	0	0	0	0	0	0	0	0	0	0	0.126561	0	0.112691	0	0	0	0	0.363
1408	CASSQDYGLLYEQYF	2	0	0	0.229795	0	0	0	0	0	0.00050804	0	0	0	0	0	0	0	0	0.125
1409	CASSQDYYEQYF	2	0.482183	0.0017145	0	0	0	0	0	0	0	0	0	0	0	0	0	0	0	0.123
1410	CASSQPGAPDGNSPLHF	2	0	0	0	0	0	0	0	0	0.175782	0	0	0	0	0	0.000524255	0	0	0.535
1411	CASSTEGSSGANVLTF	2	0	0	0	0	0	0	0	0.278184	0	0	0	0	0	0	0.000524255	0	0	0.535
1412	CASRGTGDGYTF	2	0.00139359	0	0	0.174382	0	0	0	0	0	0	0	0	0	0	0	0	0	0.121
1413	CASSLSEKLFF	2	0	0	0	0	0	0	0	0	0	0	0	0	0.000687139	0	0.180344	0	0	0.534
1414	CASSQDRYRVNTEAFF	2	0	0	0	0.173876	0	0	0	0	0	0	0.000691592	0	0	0	0	0	0	0.125
1415	CASSVGQNSYTF	2	0	0	0	0.00151636	0	0	0	0.274968	0	0	0	0	0	0	0	0	0	0.541
1416	CASSENRAAETQYF	2	0	0	0	0	0	0	0	0	0	0	0	0	0.00343569	0	0	0.214951	0	0.529
1417	CASSQRTDSGNTIYF	2	0	0	0	0	0	0	0.233635	0	0	0	0.00207478	0	0	0	0	0	0	0.532
1418	CASSPSASSYEQYF	2	0	0	0	0	0	0	0	0	0	0	0	0	0.00274856	0	0	0	0.303546	0.532
1419	CASSPRGGEQYF	2	0	0	0	0	0	0	0	0.27336	0	0.000777399	0	0	0	0	0	0	0	0.535
1420	CASSQDLEGLRGYTF	2	0	0	0.22581	0	0	0	0	0	0.00050804	0	0	0	0	0	0	0	0	0.125
1421	CSVQAGYEQYF	2	0.00139359	0	0	0	0	0	0	0	0	0	0	0	0	0.26537	0	0	0	0.541
1422	CASSQGGYEQYF	2	0	0	0	0	0	0	0	0	0.00050804	0	0.23445	0	0	0	0	0	0	0.535
1423	CASSWTSSTGELFF	2	0	0	0	0	0	0	0	0	0.172225	0	0	0	0	0	0.000524255	0	0	0.535
1424	CASTWGYSSTGELFF	2	0	0	0	0	0	0	0.000685147	0	0	0	0	0.475256	0	0	0	0	0	0.535
1425	CASASGLGTEAFF	2	0	0	0	0	0	0	0	0	0	0	0	0	0.00343569	0	0	0	0.299069	0.531
1426	CASSQDLEDPRPRDQPQHF	2	0	0	0	0.170843	0	0	0	0	0	0	0	0	0	0	0.000524255	0	0	0.125
1427	CASSRETYEQYF	2	0	0	0	0	0	0	0	0	0	0.000777399	0.233758	0	0	0	0	0	0	0.535
1428	CASSYLLWSGSWYF	2	0	0	0	0.170843	0	0	0	0	0	0	0	0.00140193	0	0	0	0	0	0.126
1429	CSALIMNTEAFF	2	0	0	0	0	0	0	0	0	0	0	0	0	0.000687139	0	0	0.214317	0	0.535
1430	CASSQGGSGSRYGYTF	2	0	0	0.223818	0	0	0	0	0	0.00050804	0	0	0	0	0	0	0	0	0.125
1431	CASKGFRYAEAFF	2	0	0	0	0	0	0	0	0	0.00050804	0	0	0	0	0	0.17615	0	0	0.535
1432	CASSLFEVMNTEAFF	2	0	0.574358	0.000664147	0	0	0	0	0	0	0	0	0	0	0	0	0	0	0.124
1433	CASGRDTNYGYTF	2	0	0	0	0	0	0	0	0	0	0	0	0	0.00206142	0	0	0	0.297278	0.533
1434	CASRLKGETEAFF	2	0	0	0	0	0	0	0	0	0	0	0	0	0.000687139	0	0	0.211781	0	0.535
1435	CASSFLLGYEQYF	2	0	0	0	0	0	0	0	0	0	0.0015548	0	0	0	0	0	0.211147	0	0.533
1436	CASSLAEQAQEAFF	2	0	0	0	0	0	0	0	0	0.00050804	0	0	0	0	0	0.175101	0	0	0.535
1437	CASSQLGGNGYTF	2	0	0	0	0	0	0	0	0	0	0	0	0	0.00206142	0	0	0.210513	0	0.532
1438	CASSSTPGPTDTQYF	2	0	0	0	0	0	0	0	0	0	0	0	0	0.00206142	0	0	0	0.297278	0.533
1439	CSVEEAGMYSPLHF	2	0	0	0	0	0	0	0	0	0	0	0	0	0	0	0.175101	0.000634075	0	0.534
1440	CASSQEQGRETQYF	2	0	0	0	0	0	0	0.227469	0	0	0	0.00138318	0	0	0	0	0	0	0.533
1441	CSVSRNYGYTF	2	0	0	0	0	0	0	0	0	0.00101608	0	0.229608	0	0	0	0	0	0	0.534
1442	CAISEGPLTEAFF	2	0	0	0	0	0	0	0.227469	0	0	0	0.000691592	0	0	0	0	0	0	0.535
1443	CASSLHRADYTEAFF	2	0	0.0051435	0	0	0	0	0	0	0	0.256542	0	0	0	0	0	0	0	0.556
1444	CASSPRTSGSNEQFF	2	0	0	0	0	0	0	0	0	0	0.000777399	0	0	0	0	0	0.210513	0	0.534
1445	CASSSWDHSYEQYF	2	0	0	0	0.167811	0	0	0	0.000804001	0	0	0	0	0	0	0	0	0	0.125
1446	CASNLQGSQWQGGYTF	2	0	0	0	0	0	0	0	0	0	0	0	0	0.00206142	0	0	0.208611	0	0.532
1447	CASSLDAPSGTGELFF	2	0	0	0	0.167305	0.00808146	0	0	0	0	0	0	0	0	0	0	0	0	0.105
1448	CASEQGAQYF	2	0	0	0	0	0	0	0	0	0.167653	0	0	0	0	0	0	0.000634075	0	0.534
1449	CASRVTASGAEAFF	2	0	0	0	0	0	0	0	0	0.00101608	0	0.227534	0	0	0	0	0	0	0.534
1450	CASSRPRDRGNEKLFF	2	0	0	0	0	0	0	0	0	0.00152412	0	0.226842	0	0	0	0	0	0	0.533
1451	CASSTGTGDQPQHF	2	0	0.565785	0	0	0	0	0	0	0	0	0	0	0	0	0	0	0.000895415	0.125
1452	CASSQGPSGRIDEQYF	2	0.458492	0	0	0	0.00808146	0	0	0	0	0	0	0	0	0	0	0	0	0.117
1453	CASSRLAGSTSYEQYF	2	0	0	0	0	0	0	0	0	0.00101608	0	0.226842	0	0	0	0	0	0	0.534
1454	CARGTGAPFEQYF	2	0	0	0	0	0	0	0	0	0.166637	0	0	0	0.000687139	0	0	0	0	0.534
1455	CASSQEGIYEQFF	2	0	0	0	0	0	0	0	0	0	0	0	0	0.000687139	0	0	0.207977	0	0.535
1456	CASSQERQGGWEQYF	2	0	0	0	0	0	0	0	0	0	0	0	0	0.000687139	0	0	0.207977	0	0.535
1457	CASSQEWGGYLTPQHF	2	0	0	0	0	0	0	0	0.263712	0	0	0	0.00140193	0	0	0	0	0	0.534
1458	CASSLVGGPYEQYF	2	0	0	0	0	0	0	0	0	0.00050804	0	0.22615	0	0	0	0	0	0	0.535
1459	CASTGSTATNEKLFF	2	0	0	0	0	0	0	0	0	0	0	0	0	0.00137428	0	0	0	0.291905	0.534
1460	CASSESGEKLFF	2	0	0	0	0	0	0	0	0.000804001	0	0	0	0	0	0	0.170383	0	0	0.534
1461	CASNVREVSSYEQYF	2	0	0	0	0	0	0	0	0	0.164605	0	0	0	0	0	0	0.000634075	0	0.534
1462	CASSHELAGGYNEQFF	2	0	0	0	0	0	0	0	0	0.00050804	0	0	0.454227	0	0	0	0	0	0.536
1463	CASSQDQGREGYGYTF	2	0	0	0	0	0	0	0	0	0.00101608	0	0.223384	0	0	0	0	0	0	0.534
1464	CASSQFSGRAWETQYF	2	0	0	0	0	0	0	0	0.000804001	0	0	0	0	0	0.252101	0	0	0	0.535
1465	CASSRAGANTGELFF	2	0	0	0	0	0	0	0	0	0	0	0	0	0.00206142	0	0	0	0.287428	0.533
1466	CASSGARLRNYGYTF	2	0	0	0	0	0	0	0.217192	0	0	0	0.00414955	0	0	0	0	0	0	0.528
1467	CASSLGGGQGNEQYF	2	0	0	0.000664147	0	0	0	0	0	0	0	0	0	0	0	0.16881	0	0	0.54
1468	CSVEYGGQGSYEQYF	2	0	0	0	0	0	0	0	0	0	0.250323	0	0	0	0	0	0	0.000895415	0.535
1469	CASSFGSQAGELFF	2	0	0	0	0	0	0	0	0	0	0.249545	0	0	0	0	0.000524255	0	0	0.535
1470	CASSPGTRYTF	2	0	0	0	0.00151636	0	0	0	0.256476	0	0	0	0	0	0	0	0	0	0.542
1471	CASSTINTEAFF	2	0	0	0	0	0	0	0	0.258084	0	0	0.000691592	0	0	0	0	0	0	0.535
1472	CASSLTDNPTEQYF	2	0	0	0	0	0	0	0	0	0.00050804	0	0.221309	0	0	0	0	0	0	0.535
1473	CSVEGTPLRGYTF	2	0	0.0017145	0	0	0	0	0	0	0	0.24799	0	0	0	0	0	0	0	0.543
1474	CASSAGGDTEAFF	2	0	0	0	0.160734	0	0	0	0	0	0	0	0	0.000687139	0	0	0	0	0.125
1475	CASSGQGAPRTEAFF	2	0	0	0	0	0	0	0	0	0.00050804	0	0	0	0	0	0.166713	0	0	0.535
1476	CASSGQYFTEAFF	2	0	0	0	0	0	0	0	0	0.00050804	0	0.219926	0	0	0	0	0	0	0.535
1477	CSVTVTFTGELFF	2	0	0	0	0	0	0	0	0	0	0	0	0	0.000687139	0	0.166713	0	0	0.534
1478	CASRKREGSWEQYF	2	0	0	0	0.000505454	0	0	0	0	0	0	0	0	0	0	0	0.201002	0	0.539
1479	CASSRIRLAGTYEQFF	2	0	0	0	0	0	0	0	0	0	0.0015548	0	0	0	0	0.165664	0	0	0.532
1480	CSAYPTRLAGPEDGANVLTF	2	0	0	0	0	0.00808146	0	0	0	0	0	0	0	0	0	0.166189	0	0	0.585
1481	CASRRTEYSNQPQHF	2	0	0	0	0	0	0	0	0.254064	0	0	0	0.00140193	0	0	0	0	0	0.534
1482	CASSLRQGDYGYTF	2	0	0	0	0	0	0	0	0	0	0	0	0	0.00137428	0	0	0	0.282056	0.534
1483	CASSSMVNTEAFF	2	0.438982	0	0	0	0	0	0	0	0	0	0	0.00140193	0	0	0	0	0	0.125
1484	CSARELSGARFGYTF	2	0	0	0.209206	0	0	0	0	0	0.00050804	0	0	0	0	0	0	0	0	0.125
1485	CASSLWLLAATDTQYF	2	0	0	0	0.158713	0	0	0	0	0	0	0	0	0	0	0.000524255	0	0	0.125
1486	CASSADRDGYEKLFF	2	0	0	0	0	0	0	0	0.000804001	0	0	0	0	0	0.244296	0	0	0	0.535
1487	CASSEPGQGYGYTF	2	0	0	0	0	0	0	0	0	0.00050804	0	0.216468	0	0	0	0	0	0	0.535
1488	CASSEQGNYGYTF	2	0	0	0	0	0	0	0	0	0.00050804	0	0	0	0	0	0.164092	0	0	0.535
1489	CASSPYLSRPFYEQYF	2	0.00139359	0	0	0	0	0	0	0.251652	0	0	0	0	0	0	0	0	0	0.541
1490	CASSLNPGLATTGELFF	2	0	0	0	0	0	0	0	0.000804001	0.158508	0	0	0	0	0	0	0	0	0.534
1491	CASSQGGDTEAFF	2	0	0	0	0	0	0	0	0	0	0	0	0	0.00206142	0	0	0	0.276683	0.533
1492	CSARGQQSSWGTFF	2	0	0	0	0	0	0	0.209655	0	0	0	0.00276637	0	0	0	0	0	0	0.53
1493	CASSPNHAEQYF	2	0	0	0	0	0	0	0	0	0	0	0	0	0.00206142	0	0	0	0.273997	0.533
1494	CASSVGPGRTYNEQFF	2	0	0	0	0	0	0	0	0	0	0	0	0	0.00137428	0	0	0	0.274893	0.534
1495	CASHDMNTEAFF	2	0	0	0	0	0	0	0	0	0.00050804	0	0	0	0	0	0.160946	0	0	0.535
1496	CASSLYRGNEQFF	2	0	0	0	0	0	0	0.20897	0	0	0	0.00207478	0	0	0	0	0	0	0.532
1497	CASSTPPYEQYF	2	0	0	0.000664147	0	0	0	0	0	0	0	0	0.430394	0	0	0	0	0	0.538
1498	CASTYPGGYNEQFF	2	0	0	0	0	0	0	0	0	0	0.000777399	0	0	0	0	0.160946	0	0	0.534
1499	CASRAEIGPGAIYF	2	0	0	0.203229	0	0	0	0	0	0.00050804	0	0	0	0	0	0	0	0	0.125
1500	CASSQDNSNYGYTF	2	0	0	0	0	0	0	0	0	0.00050804	0	0	0	0	0	0.160422	0	0	0.535
1501	CTTSKDRSGANVLTF	2	0	0	0	0	0	0	0	0	0	0	0	0	0.000687139	0	0	0	0.273997	0.535
1502	CASVKGTTNEKLFF	2	0	0	0	0	0	0	0	0	0.00050804	0	0.210935	0	0	0	0	0	0	0.535
1503	CASSLVVGRAINSYEQYF	2	0	0	0.00132829	0	0	0	0	0	0	0	0	0.424786	0	0	0	0	0	0.539
1504	CASSSTVKSYGYTF	2	0	0	0	0	0	0	0.2076	0	0	0	0.00138318	0	0	0	0	0	0	0.533
1505	CASSTSGAPGETQYF	2	0	0	0	0	0	0	0	0	0.00101608	0	0.208861	0	0	0	0	0	0	0.534
1506	CASSLRQGASGANVLTF	2	0	0	0	0	0	0	0	0	0	0	0	0	0.00412283	0	0	0	0.265938	0.529
1507	CASSPSGSAYEQYF	2	0	0.0017145	0	0	0	0	0	0.242808	0	0	0	0	0	0	0	0	0	0.543
1508	CASSQEHRGGTGELFF	2	0.420865	0	0	0	0	0	0	0.000804001	0	0	0	0	0	0	0	0	0	0.125
1509	CASSQGQNNSPLHF	2	0	0	0	0	0	0	0	0	0.00050804	0	0.208861	0	0	0	0	0	0	0.535
1510	CATSRPGQGQREKLFF	2	0	0	0	0	0	0	0	0.000804001	0	0	0	0.423384	0	0	0	0	0	0.535
1511	CASSFRQYSNQPQHF	2	0	0	0	0	0	0	0	0	0.00050804	0	0.208169	0	0	0	0	0	0	0.535
1512	CATSRAVRNYGYTF	2	0	0	0	0	0	0	0	0	0.00050804	0	0.208169	0	0	0	0	0	0	0.535
1513	CASSLGRTNTEAFF	2	0	0	0	0	0	0	0	0	0	0	0	0	0.00137428	0	0	0.189588	0	0.533
1514	CASSLGWERSEKLFF	2	0	0	0.199244	0	0	0	0	0	0.00050804	0	0	0	0	0	0	0	0	0.125
1515	CASSVGLAGDYEQYF	2	0	0	0	0	0	0	0	0.2412	0	0	0.000691592	0	0	0	0	0	0	0.535
1516	CASSLVGTGGTEAFF	2	0	0	0	0	0	0	0	0	0	0	0	0	0.000687139	0	0	0.189588	0	0.534
1517	CASSQSPGEKLFF	2	0	0	0	0	0	0	0	0	0	0	0	0	0.00206142	0	0	0	0.265938	0.533
1518	CASSVAPGSYEQYF	2	0	0	0	0.151131	0	0	0	0	0	0	0.000691592	0	0	0	0	0	0	0.125
1519	CSVGGQGFGGELFF	2	0	0	0	0	0	0	0	0	0	0	0	0	0.205455	0	0	0	0.000895415	0.534
1520	CASSERQGMNTEAFF	2	0	0	0	0	0	0	0.202804	0	0	0	0.00207478	0	0	0	0	0	0	0.532
1521	CASSLGTGPYEQYF	2	0	0	0.197252	0	0	0	0	0	0.00101608	0	0	0	0	0	0	0	0	0.125
1522	CASSPRERVNSPLHF	2	0	0	0	0	0	0	0	0	0	0.000777399	0	0	0	0	0.156228	0	0	0.534
1523	CASTLGAVNTEAFF	2	0	0	0	0	0	0	0	0	0.151396	0	0	0	0	0	0	0.000634075	0	0.534
1524	CSVDNGLVGTDEQFF	2	0	0	0	0.150625	0	0	0	0	0	0	0	0	0	0.0007805	0	0	0	0.125
1525	CASRRQGGYNEQFF	2	0.413897	0	0	0	0	0	0	0	0	0	0	0	0	0	0.000524255	0	0	0.125
1526	CASSYGGKAFF	2	0	0	0	0	0	0	0	0.238788	0	0	0.000691592	0	0	0	0	0	0	0.535
1527	CASSHRGQGNGYTF	2	0	0.0017145	0	0	0	0	0	0	0	0	0	0	0	0.231028	0	0	0	0.543
1528	CASSPGLAGVNEQYF	2	0	0	0	0	0	0	0	0	0.00101608	0	0.20402	0	0	0	0	0	0	0.534
1529	CASSLQEGIYGYTF	2	0	0	0	0	0	0	0	0	0.00101608	0	0.203328	0	0	0	0	0	0	0.534
1530	CASSPGGLGTEAFF	2	0	0	0	0	0	0	0	0.23718	0	0	0.000691592	0	0	0	0	0	0	0.535
1531	CASSPGQGSGYTF	2	0	0	0	0	0	0	0	0	0.149872	0	0	0	0.000687139	0	0	0	0	0.534
1532	CAVGDEKLFF	2	0	0	0	0	0	0	0	0	0	0	0	0	0.00343569	0	0	0	0.260566	0.53
1533	CASSFGVNTEAFF	2	0	0	0	0	0	0	0	0	0	0	0	0	0.00206142	0	0	0	0.261461	0.533
1534	CASSILGDTEAFF	2	0	0	0	0	0	0	0	0.236376	0	0	0.000691592	0	0	0	0	0	0	0.535
1535	CASSLGSGIYNEQFF	2	0	0	0	0	0	0	0	0	0.149364	0	0	0	0	0	0	0	0.000895415	0.533
1536	CASSLVGGLAGEQYF	2	0	0	0	0	0	0	0	0	0	0	0	0	0.00137428	0	0	0	0.262357	0.534
1537	CATSRDGTGSNQPQYF	2	0	0	0	0	0	0	0	0	0	0	0	0	0	0	0.154131	0	0.000895415	0.534
1538	CSVDISNYGYTF	2	0	0	0	0	0	0	0	0	0	0	0	0	0.00137428	0	0	0.185784	0	0.533
1539	CASGEHDLLNTEAFF	2	0	0	0	0	0	0	0	0	0	0	0	0	0.201332	0	0.000524255	0	0	0.535
1540	CASSAHQGTGELFF	2	0	0	0.194595	0	0	0	0	0	0.00050804	0	0	0	0	0	0	0	0	0.125
1541	CASSQTHSYGYTF	2	0.408323	0	0	0	0	0	0	0	0	0.000777399	0	0	0	0	0	0	0	0.125
1542	CASSSGQGWDTEAFF	2	0	0	0	0	0	0	0.199378	0	0	0	0.00207478	0	0	0	0	0	0	0.532
1543	CATEGVESTEAFF	2	0	0	0.193931	0	0	0	0	0	0	0.0015548	0	0	0	0	0	0	0	0.126
1544	CASSFGGNNQPQHF	2	0	0	0.193267	0	0	0	0	0	0.00101608	0	0	0	0	0	0	0	0	0.125
1545	CASSGGGYTF	2	0	0	0	0	0	0	0	0	0.00050804	0	0	0	0	0	0.153082	0	0	0.535
1546	CASSLEVQVGGSPLHF	2	0	0	0	0	0	0	0	0	0	0	0	0.00140193	0	0	0.153082	0	0	0.532
1547	CASSQDWGKEKLFF	2	0	0	0.193931	0	0	0	0	0	0.00050804	0	0	0	0	0	0	0	0	0.125
1548	CASSLAPTGDEQYF	2	0	0	0	0	0	0	0	0	0.00101608	0	0.200562	0	0	0	0	0	0	0.534
1549	CATSRVVSSGRPEAFF	2	0.402748	0	0.000664147	0	0	0	0	0	0	0	0	0	0	0	0	0	0	0.124
1550	CASRRGGLGGYTF	2	0	0	0	0	0	0	0	0	0.00101608	0	0.198487	0	0	0	0	0	0	0.534
1551	CASSIDLTGPVYYGYTF	2	0	0	0	0	0	0	0	0	0	0	0	0	0	0.224784	0	0	0.000895415	0.534
1552	CASSHGGGAYEQYF	2	0	0	0	0	0	0	0	0	0	0	0	0	0.000687139	0	0	0.18198	0	0.534
1553	CASSLERIPGELFF	2	0	0	0	0	0	0	0	0	0.00152412	0	0.197104	0	0	0	0	0	0	0.533
1554	CASSLQGRVVNTEAFF	2	0	0	0	0	0	0	0	0	0	0	0	0	0	0	0.150461	0.000634075	0	0.534
1555	CASSPLVRLTIGELFF	2	0	0	0.189946	0	0	0	0	0	0.00101608	0	0	0	0	0	0	0	0	0.125
1556	CASSQFGRNYGYTF	2	0	0	0	0	0	0	0	0	0	0	0	0	0.00206142	0	0	0.180711	0	0.531
1557	CASSQAEGETQYF	2	0	0	0.189946	0	0	0	0	0	0.00050804	0	0	0	0	0	0	0	0	0.125
1558	CASSQGQGLDTGELFF	2	0	0	0.189282	0	0	0	0	0	0	0	0	0	0	0	0	0.000634075	0	0.125
1559	CASSRTVMYQETQYF	2	0	0	0	0	0	0	0	0	0	0	0	0	0.00206142	0	0	0.179443	0	0.531
1560	CAISEGRQGYGYTF	2	0	0	0	0	0	0	0.193212	0	0	0	0.00207478	0	0	0	0	0	0	0.531
1561	CASSLNSGHHF	2	0	0	0	0	0	0	0	0.000804001	0	0	0	0	0	0.221662	0	0	0	0.534
1562	CASSRSSVTGELFF	2	0	0	0	0	0	0	0	0.000804001	0	0	0	0	0	0	0	0	0.254298	0.535
1563	CASSLGTGGYGYTF	2	0	0	0	0	0	0	0	0	0	0	0	0	0.000687139	0	0	0.179443	0	0.534
1564	CASSPETRPPNYGYTF	2	0.00139359	0	0	0	0	0	0	0	0.143775	0	0	0	0	0	0	0	0	0.545
1565	CASSTQYEQYF	2	0	0	0	0	0	0	0	0.227532	0	0	0	0	0	0.0007805	0	0	0	0.535
1566	CSGQGASNEQFF	2	0	0	0.187954	0	0	0	0.000685147	0	0	0	0	0	0	0	0	0	0	0.125
1567	CASREGANPGDGYTF	2	0	0	0	0	0	0	0	0	0.00101608	0	0.194337	0	0	0	0	0	0	0.534
1568	CASSFGSGDEQYF	2	0.392993	0	0	0	0	0	0	0	0	0	0	0	0	0	0	0.000634075	0	0.125
1569	CATSPRKLGNEQFF	2	0	0	0	0	0	0	0	0	0.143267	0	0	0	0	0	0	0	0.000895415	0.533
1570	CASSQGGQGIYGYTF	2	0	0	0	0	0	0	0	0	0	0	0	0	0.191712	0	0	0.000634075	0	0.535
1571	CASSSGGEQYF	2	0	0	0	0	0	0	0	0	0.00050804	0	0.192954	0	0	0	0	0	0	0.535
1572	CSARRERELFF	2	0	0	0	0	0	0	0	0	0	0	0	0	0.000687139	0	0	0	0.249821	0.535
1573	CASRAGGRRYGYTF	2	0	0	0	0	0	0	0	0	0	0	0	0	0	0	0.000524255	0.175639	0	0.535
1574	CASSLVEGADYGYTF	2	0	0	0	0	0	0	0	0	0.00050804	0	0	0.388336	0	0	0	0	0	0.536
1575	CASSPGKTLYGELFF	2	0	0	0	0	0	0	0	0	0	0	0	0.388336	0	0	0	0.000634075	0	0.535
1576	CASLDTVHNEQYF	2	0	0	0	0	0	0	0	0	0	0	0	0	0.000687139	0	0	0.175005	0	0.534
1577	CASRKAGRSPLHF	2	0	0	0	0	0	0	0	0	0	0	0	0	0.00206142	0	0	0	0.245344	0.532
1578	CASSQDWTGPNGYTF	2	0	0	0.183305	0	0	0	0	0	0.00050804	0	0	0	0	0	0	0	0	0.125
1579	CASSFSGQGSSGYTF	2	0	0	0	0	0	0	0	0	0.00152412	0	0.188805	0	0	0	0	0	0	0.533
1580	CASSRLFPGQVNTEAFF	2	0	0	0	0	0	0	0	0.2211	0	0	0.000691592	0	0	0	0	0	0	0.535
1581	CASSYSVYDEQYF	2	0	0	0	0	0	0	0	0.2211	0	0	0	0	0	0	0	0.000634075	0	0.535
1582	CSARDLGQGDYNSPLHF	2	0	0	0	0	0	0	0	0	0	0	0	0	0.00137428	0	0	0.173737	0	0.533
1583	CASSLGGAIPYNEQFF	2	0	0	0	0	0	0	0	0	0	0	0	0	0.000687139	0	0	0.173737	0	0.534
1584	CASSLRGGRYGYTF	2	0	0	0	0	0	0	0	0	0	0	0.000691592	0.38413	0	0	0	0	0	0.535
1585	CASSVGGSRTEAFF	2	0	0	0	0	0	0	0	0	0	0.000777399	0	0	0	0	0.143646	0	0	0.534
1586	CASSLVSGEDTGELFF	2	0	0	0	0	0	0	0	0	0	0	0	0	0.000687139	0	0	0.173103	0	0.534
1587	CASSLAPGAGANVLTF	2	0	0	0	0	0	0	0	0	0.00101608	0	0.18673	0	0	0	0	0	0	0.534
1588	CASSYDPPNTEAFF	2	0	0	0	0	0	0	0	0.217884	0	0.000777399	0	0	0	0	0	0	0	0.535
1589	CSAARQLDEVRGSPLHF	2	0	0.0017145	0	0	0	0	0	0	0	0	0	0	0.186215	0	0	0	0	0.545
1590	CASGLSLGRGHDEQFF	2	0	0	0	0	0	0	0	0.21708	0	0	0	0	0	0.0007805	0	0	0	0.535
1591	CASSFRDRDRETQYF	2	0	0	0	0	0	0	0	0	0	0	0	0	0.00549711	0	0	0.166762	0	0.522
1592	CASSGAFQGSQPQHF	2	0	0	0.17932	0	0	0	0	0	0.00050804	0	0	0	0	0	0	0	0	0.125
1593	CASSLEGQGYYGYTF	2	0	0	0	0	0	0	0	0	0	0	0	0	0.00206142	0	0	0	0.239971	0.532
1594	CASSQAVTGQGYNSPLHF	2	0	0	0	0	0	0	0	0	0	0	0	0	0	0.210735	0	0.000634075	0	0.535
1595	CATFSGTGLYEQYF	2	0	0	0	0	0	0	0	0	0	0	0	0	0.00206142	0	0	0	0.239971	0.532
1596	CASGKGTSGRDEQFF	2	0	0	0	0.000505454	0	0	0	0	0	0	0	0	0.18484	0	0	0	0	0.539
1597	CASSLVRAYGYTF	2	0	0	0	0	0	0	0	0	0.00101608	0	0.185347	0	0	0	0	0	0	0.534
1598	CASSYQAVNTEAFF	2	0	0	0	0	0	0	0	0	0.00050804	0	0	0	0	0	0.141024	0	0	0.534
1599	CASKASGTEAFF	2	0	0	0	0	0	0	0	0	0.00101608	0	0	0	0	0	0.139976	0	0	0.533
1600	CASSQESGTGELFF	2	0	0	0	0	0	0	0	0	0	0	0	0	0.183466	0	0	0.00126815	0	0.533
1601	CASSPASPNTEAFF	2	0	0	0.177327	0	0	0	0	0	0.00050804	0	0	0	0	0	0	0	0	0.125
1602	CASSPQMSTANSPLHF	2	0	0	0	0.134451	0	0	0	0	0	0	0	0.00280387	0	0	0	0	0	0.128
1603	CASSQDLAEYNEQFF	2	0	0	0	0	0	0	0	0	0	0	0	0	0.000687139	0	0	0.168664	0	0.534
1604	CASSLGQGAFGYTF	2	0	0	0	0	0	0	0.178138	0	0	0	0.00414955	0	0	0	0	0	0	0.526
1605	CASSLGTTSYNEQFF	2	0	0	0	0	0	0	0	0	0	0.000777399	0	0	0	0	0	0.16803	0	0.534
1606	CSVPLGSETQYF	2	0	0	0	0	0	0	0	0	0	0	0	0	0.00137428	0	0	0	0.23639	0.534
1607	CSVEGGGQPYEQYF	2	0	0	0	0	0	0	0	0	0	0	0	0	0.00137428	0	0	0.166762	0	0.532
1608	CASGNSGQSSYNEQFF	2	0	0	0	0.132934	0	0	0	0	0	0	0	0	0	0	0	0	0.000895415	0.126
1609	CASSLAGNYGYTF	2	0	0	0	0	0	0	0	0	0.00101608	0	0.181197	0	0	0	0	0	0	0.534
1610	CASSLGGPHSYGYTF	2	0	0	0	0	0	0	0	0	0.133614	0	0	0	0.000687139	0	0	0	0	0.534
1611	CARALPRRGANEKLFF	2	0	0	0	0	0	0	0	0	0	0	0	0	0.00137428	0	0	0.165494	0	0.532
1612	CASREEGNTEAFF	2	0	0	0	0	0	0	0	0	0	0	0	0	0.00206142	0	0	0	0.232808	0.532
1613	CASRVDLMNTEAFF	2	0	0	0	0	0	0	0	0	0.00101608	0	0.180505	0	0	0	0	0	0	0.534
1614	CSARGGLIYEQYF	2	0	0	0.00132829	0	0	0	0	0	0	0	0	0.365905	0	0	0	0	0	0.54
1615	CASSQDPVQDEKLFF	2	0	0	0	0	0	0	0	0	0	0	0	0.364503	0	0	0	0.000634075	0	0.535
1616	CASSDPGTPGGANVLTF	2	0.00836155	0	0	0	0	0	0	0.204216	0	0	0	0	0	0	0	0	0	0.577
1617	CASSEGKNQPQHF	2	0	0	0	0	0	0	0	0	0	0	0	0	0.00137428	0	0	0	0.231017	0.533
1618	CASSQGRTTDGELFF	2	0	0	0	0	0	0	0	0	0.00050804	0	0.179122	0	0	0	0	0	0	0.535
1619	CASSQGGIYEQYF	2	0	0	0	0	0	0	0	0	0	0	0	0	0.00137428	0	0	0.162957	0	0.532
1620	CASSLRRDFSYNEQFF	2	0	0	0	0	0	0	0	0	0	0.000777399	0	0	0	0	0.134209	0	0	0.534
1621	CASSQAFRESYNYGYTF	2	0	0	0	0.000505454	0	0	0	0.205824	0	0	0	0	0	0	0	0	0	0.538
1622	CASSSYPLANYGYTF	2	0	0	0	0	0	0	0	0	0.130058	0	0	0	0	0	0	0.000634075	0	0.534
1623	CASIEDEFAYEQYF	2	0	0	0	0	0	0	0	0	0	0	0	0	0	0.199027	0.000524255	0	0	0.535
1624	CASSDGTSGTYNEQFF	2	0	0	0	0	0	0	0	0	0.12955	0	0	0	0	0	0	0	0.000895415	0.533
1625	CASSPEYSDRVWTEAFF	2	0	0	0	0	0	0	0	0	0	0	0	0	0.00343569	0	0	0	0.224749	0.529
1626	CASSLTEDTEAFF	2	0	0	0	0	0	0	0	0	0.00203216	0	0.173589	0	0	0	0	0	0	0.531
1627	CASSSRSLYEQYF	2	0	0	0	0	0	0	0	0	0.00050804	0	0	0	0	0	0	0.161055	0	0.535
1628	CASSLLGTGSNEQFF	2	0	0	0	0	0	0	0	0.000804001	0	0	0	0	0.173846	0	0	0	0	0.534
1629	CASSLTGQREKLFF	2	0	0.0017145	0	0	0	0	0	0	0	0	0.174973	0	0	0	0	0	0	0.546
1630	CASSRVTYEQYF	2	0	0	0	0	0	0	0	0	0	0	0	0	0.00137428	0	0	0	0.225645	0.533
1631	CATSTVGNTEAFF	2	0	0.003429	0	0	0	0	0	0	0	0.195905	0	0	0	0	0	0	0	0.553
1632	CAWSVRAGKGYTF	2	0	0	0	0	0	0	0	0	0.00050804	0	0	0	0	0	0.132636	0	0	0.534
1633	CASSLDRNYGYTF	2	0	0	0	0	0	0	0	0	0.00050804	0	0.174281	0	0	0	0	0	0	0.535
1634	CASSQDVSFSGANVLTF	2	0	0	0.167365	0	0	0	0	0	0.00050804	0	0	0	0	0	0	0	0	0.125
1635	CASSEEGGLGETQYF	2	0	0	0.166701	0	0	0	0	0	0.00050804	0	0	0	0	0	0	0	0	0.125
1636	CASSLAQGGVVGQPQHF	2	0	0	0	0	0	0	0	0	0.00050804	0	0.173589	0	0	0	0	0	0	0.535
1637	CSYRGRGEKLFF	2	0	0	0.166701	0	0.00808146	0	0	0	0	0	0	0	0	0	0	0	0	0.105
1638	CASSVSGVGSPLHF	2	0	0	0.000664147	0	0	0	0	0	0	0	0	0.350484	0	0	0	0	0	0.538
1639	CSAINPGVHGYTF	2	0.348398	0	0	0	0	0	0	0	0	0	0.000691592	0	0	0	0	0	0	0.125
1640	CASSEYGRGSSYNEQFF	2	0	0	0.164709	0	0	0	0	0	0.00101608	0	0	0	0	0	0	0	0	0.125
1641	CASSFGALWELFF	2	0	0	0	0	0	0	0	0	0	0.000777399	0	0	0	0	0	0.157885	0	0.534
1642	CASSLGQGYGYTF	2	0	0	0	0	0	0	0	0	0	0	0	0	0	0	0.130539	0.000634075	0	0.534
1643	CASSLTTGTEAFF	2	0	0	0	0	0	0	0.168546	0	0	0	0.00276637	0	0	0	0	0	0	0.529
1644	CASSPLSGRGHSYNEQFF	2	0	0	0	0	0	0	0.170602	0	0	0	0.000691592	0	0	0	0	0	0	0.534
1645	CASSLTSGETQYF	2	0	0	0	0	0	0	0.169231	0	0	0	0.00138318	0	0	0	0	0	0	0.533
1646	CASSADQGTEAFF	2	0	0	0	0	0	0	0	0	0	0	0	0	0.000687139	0	0.129491	0	0	0.534
1647	CASSPTGINQPQHF	2	0	0	0	0	0	0	0.168546	0	0	0	0.00138318	0	0	0	0	0	0	0.532
1648	CSARDPDRYGYTF	2	0	0	0	0	0	0	0	0	0	0	0	0	0.00137428	0	0	0.155982	0	0.532
1649	CASSHDSATNEKLFF	2	0	0	0.16338	0	0.00808146	0	0	0	0	0	0	0	0	0	0	0	0	0.105
1650	CASSPRLAGGTVAIHNEQFF	2	0	0	0	0	0	0	0	0	0.00101608	0	0.16944	0	0	0	0	0	0	0.533
1651	CASSQDGDRVNTEAFF	2	0	0	0.00199244	0	0	0	0	0	0	0	0	0.342072	0	0	0	0	0	0.542
1652	CASSQGWGEQYF	2	0	0	0	0	0	0	0	0	0.00152412	0	0.168748	0	0	0	0	0	0	0.532
1653	CATSRDRLANEQFF	2	0	0	0	0	0	0	0	0.000804001	0	0	0	0	0	0.192003	0	0	0	0.534
1654	CASSVEGNTEAFF	2	0	0	0	0	0	0	0	0	0.00152412	0	0	0	0	0	0.127394	0	0	0.531
1655	CAVPRWTPLYNEQFF	2	0	0	0.162716	0	0	0	0	0	0.00050804	0	0	0	0	0	0	0	0	0.125
1656	CASSQDLLAGDSYNEQFF	2	0	0	0	0	0	0	0	0	0.123962	0	0	0	0	0	0	0	0.000895415	0.533
1657	CASSQITGTRGTEAFF	2	0.340037	0	0	0	0	0	0	0	0	0	0	0	0.000687139	0	0	0	0	0.125
1658	CASSFDRGSNEQFF	2	0	0	0	0	0	0	0	0	0.00101608	0	0.167365	0	0	0	0	0	0	0.533
1659	CASSNPSSGRNQETQYF	2	0	0	0	0	0	0	0	0	0	0	0	0	0.00206142	0	0	0.152812	0	0.53
1660	CATSRGVQTNKKLFF	2	0	0	0	0	0	0	0	0	0	0.188908	0.000691592	0	0	0	0	0	0	0.534
1661	CASPLYPNYGYTF	2	0	0	0	0	0	0	0	0	0.00101608	0	0.166674	0	0	0	0	0	0	0.533
1662	CASSLEHYNYGYTF	2	0	0	0	0	0	0	0.000685147	0	0	0	0	0.339268	0	0	0	0	0	0.535
1663	CASSLGLSTDTQYF	2	0	0	0	0	0	0	0	0	0	0	0	0	0.00412283	0	0	0	0.212213	0.528
1664	CASSLGGVNQPQHF	2	0	0	0.16006	0	0	0	0	0	0.00050804	0	0	0	0	0	0	0	0	0.125
1665	CASSLTGGSEAFF	2	0	0	0	0	0	0	0	0	0	0	0	0	0.00343569	0	0	0	0.212213	0.529
1666	CASSPYGGVTDTQYF	2	0	0	0	0	0	0	0.000685147	0	0	0	0	0	0	0	0	0	0.215795	0.535
1667	CASTPRDTGELFF	2	0	0	0	0.121309	0	0	0	0	0	0	0	0	0	0	0	0.00126815	0	0.126
1668	CASRSYGELQPQHF	2	0	0.0017145	0	0	0	0	0	0	0	0	0	0	0.164913	0	0	0	0	0.546
1669	CASSPLPNTKAFF	2	0	0	0	0	0	0	0	0	0.00050804	0	0.165982	0	0	0	0	0	0	0.535
1670	CASSQDRTGSGNTIYF	2	0	0	0	0	0	0	0.164435	0.000804001	0	0	0	0	0	0	0	0	0	0.534
1671	CASSQTYNEQFF	2	0	0	0	0	0	0	0	0	0	0.0792947	0	0	0	0	0.0728714	0	0	0.363
1672	CSVDGGLLSEQFF	2	0	0	0	0	0	0	0	0	0	0	0	0	0	0.18732	0.000524255	0	0	0.535
1673	CASSLETSSYEQYF	2	0	0	0	0	0	0	0	0.000804001	0	0	0	0	0.164226	0	0	0	0	0.534
1674	CASSLTAGTGELFF	2	0	0.0017145	0	0	0	0	0	0	0	0	0	0	0	0	0	0.151544	0	0.547
1675	CASSRTGTTYEQYF	2	0	0	0	0	0	0	0	0	0	0.162476	0	0.04346	0	0	0	0	0	0.44
1676	CASSLEQTTTATNEKLFF	2	0.00139359	0	0	0	0	0	0	0	0	0.185021	0	0	0	0	0	0	0	0.543
1677	CASSLFQRTEAFF	2	0	0	0	0	0	0	0	0	0	0	0	0	0	0.185759	0.000524255	0	0	0.535
1678	CASSQERTGPRGGYTF	2	0	0	0.000664147	0	0	0	0	0	0	0	0.164599	0	0	0	0	0	0	0.54
1679	CASSRDRNIEAFF	2	0	0	0	0	0	0	0	0	0	0	0	0	0.00137428	0	0	0.150276	0	0.532
1680	CASSYGGRAWEEQYF	2	0	0	0	0	0	0	0	0	0	0.185021	0	0	0	0	0	0	0.000895415	0.534
1681	CSVEVEDSPEAFF	2	0	0	0	0	0	0	0	0	0.00152412	0	0.162524	0	0	0	0	0	0	0.532
1682	CASSEGRSSYEQYF	2	0	0	0	0	0	0	0	0	0	0	0	0	0.000687139	0	0	0.149642	0	0.534
1683	CASEPYGGMLNTEAFF	2	0	0	0	0	0	0	0.159639	0	0	0	0.00207478	0	0	0	0	0	0	0.53
1684	CASIEGSTEAFF	2	0	0.003429	0	0	0	0	0	0	0	0.181911	0	0	0	0	0	0	0	0.555
1685	CASSPFGGNTEAFF	2	0	0	0	0.118782	0	0	0	0	0	0	0.000691592	0	0	0	0	0	0	0.125
1686	CASSQGLASGHEQYF	2	0	0	0	0	0	0	0	0	0	0	0	0	0.000687139	0	0	0	0.210423	0.535
1687	CSAPGQGGNTIYF	2	0	0	0	0	0	0	0	0	0	0	0	0	0.000687139	0	0	0	0.210423	0.535
1688	CVSSLAGSSYEQYF	2	0	0	0	0	0	0	0.160324	0	0	0	0.00138318	0	0	0	0	0	0	0.532
1689	CASSDRGSNTGELFF	2	0	0	0	0	0	0	0	0.000804001	0	0	0	0	0	0.182637	0	0	0	0.534
1690	CASSVGQGSNYGYTF	2	0.00278719	0	0	0.117771	0	0	0	0	0	0	0	0	0	0	0	0	0	0.115
1691	CATSRDRAGVDEQYF	2	0	0.003429	0	0	0	0	0	0	0	0.181134	0	0	0	0	0	0	0	0.555
1692	CATSREDRNTGELFF	2	0	0	0	0	0	0	0	0	0	0.181911	0	0	0	0	0.000524255	0	0	0.535
1693	CATSVGKNTEAFF	2	0	0	0	0	0	0	0	0	0	0	0	0	0.16079	0	0.000524255	0	0	0.535
1694	CASSLDPGGRNTEAFF	2	0	0	0	0	0	0	0	0.186528	0	0.0015548	0	0	0	0	0	0	0	0.532
1695	CASSFLWGTTEAFF	2	0	0.003429	0	0	0	0	0	0	0	0.179579	0	0	0	0	0	0	0	0.555
1696	CASSLGWGEMHYGYTF	2	0	0	0.00132829	0	0	0	0	0	0	0	0	0.323847	0	0	0	0	0	0.54
1697	CASSPDRKVSGNTIYF	2	0	0	0.154082	0	0	0	0	0	0.00050804	0	0	0	0	0	0	0	0	0.125
1698	CSATGTGYRNTEAFF	2	0	0	0	0	0	0	0	0	0.117865	0	0	0	0.000687139	0	0	0	0	0.534
1699	CASSAEFDEQFF	2	0	0	0	0.11676	0	0	0	0	0	0	0	0.00140193	0	0	0	0	0	0.126
1700	CASSEAGTYEQYF	2	0	0	0	0	0	0	0	0	0	0.179579	0	0	0.000687139	0	0	0	0	0.534
1701	CASSLADSPLHF	2	0	0	0	0	0	0	0	0	0	0	0.000691592	0	0	0	0	0.146471	0	0.534
1702	CASSPMGLSYGYTF	2	0	0	0	0	0	0	0	0	0	0	0	0	0.00137428	0	0	0.145837	0	0.532
1703	CASSPWASGNTIYF	2	0	0	0.153418	0	0	0	0	0	0.00050804	0	0	0	0	0	0	0	0	0.125
1704	CASSDRGNYGYTF	2	0	0	0	0	0	0	0	0	0	0	0	0	0	0	0.120579	0	0.000895415	0.533
1705	CASSQETAPAEAFF	2	0.320526	0	0	0	0	0	0	0.000804001	0	0	0	0	0	0	0	0	0	0.125
1706	CAIERVPGELFF	2	0	0	0	0	0	0	0	0	0	0	0	0	0.000687139	0	0	0	0.20505	0.535
1707	CASSKGGHYGYTF	2	0	0	0	0	0	0	0	0.184116	0	0	0.000691592	0	0	0	0	0	0	0.534
1708	CASSLWGQAYEQYF	2	0	0	0	0	0	0	0	0	0	0	0	0	0.157355	0	0	0.000634075	0	0.534
1709	CASSPGLNTGELFF	2	0	0	0	0	0	0	0	0	0	0	0	0	0.157355	0	0	0	0.000895415	0.534
1710	CASSRQGFSDEQYF	2	0	0	0	0	0	0	0	0	0.00050804	0	0	0	0.157355	0	0	0	0	0.535
1711	CASSYGDRGNGYTF	2	0	0	0	0	0	0	0	0	0	0	0	0	0.00274856	0	0	0.143301	0	0.528
1712	CATSSRRGRTEAFF	2	0	0	0	0	0.00808146	0	0	0	0	0	0	0	0.157355	0	0	0	0	0.587
1713	CASSHRDRDYSEQYF	2	0	0	0	0	0	0	0	0	0	0	0	0.00140193	0	0	0.11953	0	0	0.531
1714	CASSLGVTGDEQYF	2	0	0.0017145	0	0	0	0	0	0	0	0.177247	0	0	0	0	0	0	0	0.545
1715	CASSQVEGWNGYTF	2	0	0	0	0	0	0	0	0.182508	0	0	0.000691592	0	0	0	0	0	0	0.534
1716	CASSRRDITGNTIYF	2	0	0	0	0	0	0	0.152788	0	0	0	0.00345796	0	0	0	0	0	0	0.526
1717	CASSSGIGYTF	2	0	0	0	0	0	0	0	0	0	0	0	0	0	0.177173	0	0	0.000895415	0.534
1718	CASTLAGGYDEQFF	2	0	0	0	0	0	0	0	0	0	0	0	0	0.000687139	0	0	0.143935	0	0.534
1719	CATQLNSYGYTF	2	0	0	0	0	0	0	0	0	0.114817	0	0	0	0.000687139	0	0	0	0	0.533
1720	CATSRRPNLPTGEGNQPQHF	2	0	0	0	0	0	0	0.154843	0	0	0	0.000691592	0	0	0	0	0	0	0.534
1721	CASSLAGRGYEQYF	2	0	0	0	0	0	0	0	0	0.00050804	0	0.155608	0	0	0	0	0	0	0.535
1722	CASSTGPSGELFF	2	0	0	0	0.113222	0	0	0	0	0	0	0	0.00280387	0	0	0	0	0	0.128
1723	CATSRDSPSREQYF	2	0.313558	0	0	0	0	0	0	0	0	0	0.000691592	0	0	0	0	0	0	0.125
1724	CASSLASVQETQYF	2	0	0	0	0	0	0	0	0	0	0.000777399	0	0	0	0	0.117433	0	0	0.533
1725	CASSQAGTLNTEAFF	2	0	0	0	0	0	0	0.152103	0	0	0	0.00207478	0	0	0	0	0	0	0.53
1726	CASSQLAGGGNEQFF	2	0	0	0	0	0	0	0	0	0.113801	0	0	0	0	0	0	0	0.000895415	0.533
1727	CASSQVGLLNTEAFF	2	0	0	0	0	0	0	0	0	0	0	0	0	0	0.174051	0.00104851	0	0	0.533
1728	CSAVGGAGGYTF	2	0.00139359	0	0	0	0	0	0	0	0.113801	0	0	0	0	0	0	0	0	0.548
1729	CASSPGTRGNEKLFF	2	0	0	0.148105	0	0	0	0	0	0.00050804	0	0	0	0	0	0	0	0	0.125
1730	CASSRNTEAFF	2	0	0	0	0	0	0	0	0	0	0	0	0	0	0.0007805	0.116909	0	0	0.533
1731	CASSVTSGNTIYF	2	0	0	0	0	0	0	0	0.179292	0.00050804	0	0	0	0	0	0	0	0	0.535
1732	CATSREAGETQYF	2	0.310771	0	0	0	0	0	0	0	0	0	0	0	0	0	0.000524255	0	0	0.125
1733	CATSRRTGGAVRGYTF	2	0	0	0	0	0	0	0	0	0	0	0	0	0.151858	0	0	0.00190223	0	0.531
1734	CSVRQGWEQYF	2	0	0	0	0	0	0	0	0	0.00050804	0	0.154225	0	0	0	0	0	0	0.535
1735	CASQGHPPGLVKYEQYF	2	0	0	0	0	0	0	0	0	0.00050804	0	0.153533	0	0	0	0	0	0	0.535
1736	CASSLELNYEQYF	2	0	0	0.146777	0	0	0	0	0	0.00101608	0	0	0	0	0	0	0	0	0.126
1737	CASSLMDSYYGYTF	2	0	0	0	0	0	0	0	0	0.00050804	0.172583	0	0	0	0	0	0	0	0.535
1738	CASSLQGPSNSPLHF	2	0	0	0.146777	0	0	0	0	0	0.00101608	0	0	0	0	0	0	0	0	0.126
1739	CASSSQNPGPRKSTEAFF	2	0	0.003429	0	0	0	0	0	0	0	0.171805	0	0	0	0	0	0	0	0.556
1740	CASSVALVTGELFF	2	0	0.380619	0	0	0	0	0	0	0	0	0	0	0	0.0007805	0	0	0	0.125
1741	CASSLDPPSSYNEQFF	2	0	0	0	0	0	0	0	0	0	0	0	0	0.000687139	0	0	0.140131	0	0.534
1742	CASSLTLLGARNYGYTF	2	0	0	0	0	0	0	0.151418	0	0	0	0.000691592	0	0	0	0	0	0	0.534
1743	CASSPGANTEAFF	2	0	0.0017145	0	0	0	0	0	0	0	0.171805	0	0	0	0	0	0	0	0.546
1744	CSARDLQGSENSPLHF	2	0	0	0	0	0	0	0	0	0	0	0	0	0.00274856	0	0	0	0.195201	0.53
1745	CANSVADSSYEQYF	2	0	0	0	0	0	0	0	0	0	0	0.000691592	0.308426	0	0	0	0	0	0.535
1746	CASSEAGQGSQPQHF	2	0	0	0	0	0	0	0	0	0	0	0	0	0.00137428	0	0.114812	0	0	0.531
1747	CASSLEQTVRSNEQFF	2	0.30659	0.0017145	0	0	0	0	0	0	0	0	0	0	0	0	0	0	0	0.122
1748	CASSVGQVGYTF	2	0	0	0	0	0	0	0.149362	0	0	0	0.00207478	0	0	0	0	0	0	0.53
1749	CSASEWSGGVGYGYTF	2	0	0	0	0.110694	0	0	0	0	0	0	0	0.00280387	0	0	0	0	0	0.128
1750	CSVRGGGGTEAFF	2	0	0	0	0	0	0	0	0	0	0	0	0	0	0.0007805	0.114812	0	0	0.533
1751	CASSFFSQNTEAFF	2	0	0	0	0	0	0	0.147307	0	0	0	0.00276637	0	0	0	0	0	0	0.528
1752	CASSFQDNQPQHF	2	0	0	0	0	0	0	0.149362	0	0	0	0.000691592	0	0	0	0	0	0	0.534
1753	CASSLGRNEQFF	2	0.30241	0	0	0	0	0	0	0.001608	0	0	0	0	0	0	0	0	0	0.125
1754	CASSPRSWGGHSPLHF	2	0	0.0017145	0	0	0	0	0	0	0	0	0	0	0	0	0	0.138228	0	0.548
1755	CASSQGPTYEQYF	2	0	0	0	0	0	0	0	0	0	0	0	0	0.00343569	0	0	0	0.191619	0.528
1756	CASSQSSGYYNEQFF	2	0	0	0	0	0	0	0	0	0	0	0	0	0.000687139	0	0	0	0.195201	0.535
1757	CASSRDVAESSYEQYF	2	0.30241	0	0	0	0	0	0	0.001608	0	0	0	0	0	0	0	0	0	0.125
1758	CASSTGQEDTGELFF	2	0	0	0	0	0	0	0	0	0	0	0	0	0.00206142	0	0	0	0.19341	0.531
1759	CASSVDGSNQPQHF	2	0	0	0	0	0	0	0	0	0	0	0	0	0.000687139	0	0	0	0.195201	0.535
1760	CASTQSTMNTEAFF	2	0	0	0	0	0	0	0.148677	0	0	0	0.00138318	0	0	0	0	0	0	0.532
1761	CASSPFLAGKGGETQYF	2	0	0	0	0	0	0	0	0	0	0	0	0	0.00137428	0	0	0.13696	0	0.532
1762	CASSPGTGDYYGYTF	2	0	0	0.14412	0	0	0	0	0	0	0	0	0	0	0	0	0	0.000895415	0.125
1763	CASSQGQGISSPLHF	2	0	0	0.143456	0	0	0	0	0	0.00101608	0	0	0	0	0	0	0	0	0.126
1764	CASSQGSQPQHF	2	0	0	0.14412	0	0	0	0	0	0.00050804	0	0	0	0	0	0	0	0	0.125
1765	CASSWTVATEAFF	2	0	0	0	0	0	0	0	0	0.110245	0	0.000691592	0	0	0	0	0	0	0.533
1766	CASSLGGAGWSYEQYF	2	0	0	0	0	0	0	0	0	0.00101608	0	0.148692	0	0	0	0	0	0	0.533
1767	CASSLGSYGYTF	2	0	0	0	0	0	0	0.146622	0	0	0	0.00207478	0	0	0	0	0	0	0.53
1768	CASSLSNWDGYGYTF	2	0	0	0	0	0	0	0	0	0	0	0	0	0.00206142	0	0	0.135692	0	0.529
1769	CASSRTSGGNTGELFF	2	0	0	0	0	0	0	0	0	0	0	0	0	0.148422	0	0	0	0.000895415	0.533
1770	CASSSGRARNSPLHF	2	0	0	0	0	0	0	0	0	0.00050804	0	0.149384	0	0	0	0	0	0	0.535
1771	CASSYATGSEKLFF	2	0	0	0	0	0	0	0	0.173664	0	0.000777399	0	0	0	0	0	0	0	0.534
1772	CSARDGRDNSPLHF	2	0.00139359	0	0.143456	0	0	0	0	0	0	0	0	0	0	0	0	0	0	0.12
1773	CSVEGQGISSYEQYF	2	0	0.0017145	0	0	0	0	0	0	0	0.167918	0	0	0	0	0	0	0	0.546
1774	CASSAGTGSSYEQYF	2	0	0	0.142128	0	0	0	0	0	0.00101608	0	0	0	0	0	0	0	0	0.126
1775	CASSEAHREEEQYF	2	0	0	0	0	0	0	0	0.17286	0	0	0	0.00140193	0	0	0	0	0	0.533
1776	CASSLALGARVNTEAFF	2	0	0	0	0	0	0	0	0	0	0	0	0	0	0	0.112715	0.000634075	0	0.534
1777	CASSLDQGSGNTIYF	2	0	0	0	0	0	0	0.145936	0	0	0	0.00207478	0	0	0	0	0	0	0.53
1778	CASSLVGNQPQHF	2	0	0	0	0	0	0	0.145936	0	0	0	0.00207478	0	0	0	0	0	0	0.53
1779	CASSQGDAYNSPLHF	2	0	0	0	0	0	0	0	0	0	0.167141	0	0	0.000687139	0	0	0	0	0.534
1780	CASSRPTGTENTEAFF	2	0	0	0	0.108673	0	0	0	0	0	0	0	0.00140193	0	0	0	0	0	0.126
1781	CSARVAGGPYEQYF	2	0	0	0	0	0	0	0	0	0	0	0	0	0.000687139	0	0	0.136326	0	0.534
1782	CASSLAPQGGYNEQFF	2	0	0	0	0	0	0	0	0	0.00050804	0	0.148001	0	0	0	0	0	0	0.535
1783	CASSLLWGQGNQPQHF	2	0	0	0	0	0	0	0	0	0	0	0	0	0.000687139	0	0.11219	0	0	0.533
1784	CASSPALAGRSSYEQYF	2	0	0	0.142128	0	0	0	0	0	0.00050804	0	0	0	0	0	0	0	0	0.125
1785	CASSQISRGRNTEAFF	2	0	0	0	0	0	0	0	0	0	0	0	0	0.00206142	0	0	0	0.189828	0.531
1786	CASSLSPKYEQYF	2	0.296835	0	0	0	0	0	0	0	0	0	0	0	0.000687139	0	0	0	0	0.125
1787	CASSPEAGTLNTEAFF	2	0	0	0	0	0	0	0.144566	0	0	0	0.00207478	0	0	0	0	0	0	0.53
1788	CSVDARIAVSFF	2	0	0.0051435	0	0	0	0	0	0	0	0.164031	0	0	0	0	0	0	0	0.567
1789	CASSLDRDRSSYNSPLHF	2	0	0	0	0.107156	0	0	0	0	0	0	0	0.00140193	0	0	0	0	0	0.127
1790	CASSPRTSDGTQYF	2	0	0	0	0	0	0	0	0	0	0	0	0	0.00137428	0	0	0	0.188933	0.533
1791	CASSQGQGWTGELFF	2	0	0	0	0	0	0	0	0.000804001	0	0	0	0	0.145673	0	0	0	0	0.534
1792	CSAPGGSQETQYF	2	0	0	0	0	0	0	0	0	0.00152412	0	0.145234	0	0	0	0	0	0	0.531
1793	CASKGGQGSGYNSPLHF	2	0	0	0	0	0	0	0	0	0	0	0	0	0.000687139	0.164685	0	0	0	0.534
1794	CASSFPAGTDTQYF	2	0	0	0	0	0	0	0.144566	0	0	0	0.000691592	0	0	0	0	0	0	0.534
1795	CASSHRNYEQYF	2	0	0	0	0	0	0	0	0	0	0	0	0	0	0	0.000524255	0	0.188933	0.535
1796	CASSVWGNTEAFF	2	0	0	0	0.0783453	0	0	0	0.045828	0	0	0	0	0	0	0	0	0	0.314
1797	CASTRQGSGNTIYF	2	0	0	0	0	0	0	0	0	0	0	0	0	0.000687139	0	0	0	0.188933	0.534
1798	CASTQTSGSGEQYF	2	0	0	0	0	0	0	0	0	0	0	0	0	0.000687139	0	0	0	0.188037	0.534
1799	CASVRTGVTEAFF	2	0	0	0	0	0	0	0	0	0.00050804	0	0	0	0	0	0.110093	0	0	0.534
1800	CSVVGGEGAGANVLTF	2	0	0	0	0	0	0	0	0	0	0	0	0	0	0.163905	0.000524255	0	0	0.535
1801	CASSFSGGVETQYF	2	0	0	0	0	0	0	0	0	0	0	0	0	0.00137428	0	0	0.131888	0	0.532
1802	CASSFWGPIGELFF	2	0	0	0	0	0	0	0	0	0	0	0	0	0.00206142	0	0	0	0.185351	0.531
1803	CASSQDPNSGISSYEQYF	2	0	0	0	0	0	0	0	0	0	0	0.144543	0	0	0	0	0.000634075	0	0.534
1804	CSVEHGDGYEQYF	2	0	0	0	0	0	0	0	0	0.10618	0	0	0	0.000687139	0	0	0	0	0.533
1805	CASKKNTGELFF	2	0	0	0	0	0	0	0	0.000804001	0	0	0	0	0	0.162344	0	0	0	0.534
1806	CASNRDSREKLFF	2	0	0	0	0	0	0	0	0	0	0	0	0	0.000687139	0	0	0	0.186246	0.534
1807	CASSAGAGELFF	2	0	0.356616	0	0	0	0	0	0.000804001	0	0	0	0	0	0	0	0	0	0.125
1808	CASSEVTGPVGGFGYTF	2	0	0	0	0	0	0	0	0	0	0	0	0	0.142238	0	0.00104851	0	0	0.533
1809	CASSHPSGDRANEKLFF	2	0	0	0.138143	0	0.00808146	0	0	0	0	0	0	0	0	0	0	0	0	0.101
1810	CASSQEAGMWTEAFF	2	0	0	0.138143	0	0	0	0	0	0.00050804	0	0	0	0	0	0	0	0	0.125
1811	CASSQGGNYGYTF	2	0	0	0	0	0	0	0	0	0	0	0	0	0.000687139	0	0	0.131888	0	0.534
1812	CASSQNGSPFF	2	0	0	0	0.105134	0	0	0	0	0	0.000777399	0	0	0	0	0	0	0	0.126
1813	CASTSPGATAVREQYF	2	0	0	0	0	0.00808146	0	0	0.167232	0	0	0	0	0	0	0	0	0	0.584
1814	CASGAFQLPNTEAFF	2	0	0	0	0	0	0	0	0	0.00101608	0	0	0	0	0	0.107996	0	0	0.532
1815	CASRGPGAAYEQYF	2	0	0	0	0	0	0	0	0	0.105164	0	0	0	0.000687139	0	0	0	0	0.533
1816	CASRRVGANYGYTF	2	0	0.0017145	0	0	0	0	0	0	0	0	0	0	0	0.161563	0	0	0	0.546
1817	CASSLWGELVKEQYF	2	0	0	0	0	0	0	0	0	0	0	0	0	0.000687139	0	0	0.131254	0	0.534
1818	CASSQASAGTQGHEQFF	2	0	0	0.137478	0	0	0	0	0	0.00050804	0	0	0	0	0	0	0	0	0.125
1819	CASSQSEGGVRSPLHF	2	0	0	0	0	0	0	0	0	0	0.000777399	0	0	0	0	0	0	0.185351	0.534
1820	CATSRALGDRGNYGYTF	2	0	0	0.000664147	0	0	0	0	0	0	0	0	0	0	0.161563	0	0	0	0.54
1821	CSSSGTGDYGYTF	2	0	0	0	0	0	0	0	0	0	0	0	0	0.00137428	0	0	0.130619	0	0.531
1822	CASGPLLGEDTGELFF	2	0	0	0	0	0	0	0	0	0	0	0	0	0.000687139	0	0	0.130619	0	0.534
1823	CASSAVGGFDTQYF	2	0	0	0	0	0	0	0	0.000804001	0	0	0	0	0.141551	0	0	0	0	0.534
1824	CASSGTSWDF	2	0	0	0	0	0	0	0	0	0	0.000777399	0	0	0.141551	0	0	0	0	0.534
1825	CSVELDTTEAFF	2	0	0	0	0	0	0	0	0	0.104148	0	0	0	0.00137428	0	0	0	0	0.53
1826	CASSEFSGAGTGELFF	2	0	0	0.13615	0	0	0	0	0	0.00050804	0	0	0	0	0	0	0	0	0.125
1827	CASSLSYNNEQFF	2	0	0	0	0	0	0	0.13977	0	0	0	0.00138318	0	0	0	0	0	0	0.532
1828	CASSMGQASYEQYF	2	0	0	0	0	0	0	0	0	0	0	0	0	0.000687139	0	0	0.129985	0	0.534
1829	CASSPNVAGDYNEQFF	2	0	0.0017145	0	0	0	0	0	0	0	0	0	0.287397	0	0	0	0	0	0.542
1830	CASTPGQMNTEAFF	2	0	0	0.13615	0	0	0	0	0	0.00050804	0	0	0	0	0	0	0	0	0.125
1831	CASSELGQGLSPQHF	2	0	0	0	0	0	0	0	0	0	0	0	0	0.00206142	0	0	0	0.180874	0.531
1832	CASSFRAWGNSPLHF	2	0	0	0	0	0	0	0	0	0.00050804	0	0.141085	0	0	0	0	0	0	0.534
1833	CASSHGTASYEQYF	2	0	0	0	0	0	0	0	0	0	0	0	0	0.00206142	0	0	0	0.180874	0.531
1834	CASSHLGQIPYGYTF	2	0	0	0	0	0	0	0	0	0	0	0	0	0	0.158441	0.00104851	0	0	0.533
1835	CASSLGRESSYEQYF	2	0	0.349758	0.000664147	0	0	0	0	0	0	0	0	0	0	0	0	0	0	0.124
1836	CASSPDRGLRAFF	2	0	0.0017145	0	0	0	0	0	0	0	0.158589	0	0	0	0	0	0	0	0.547
1837	CASSQDRLAGIDEQFF	2	0.284293	0	0	0	0	0	0	0	0.00050804	0	0	0	0	0	0	0	0	0.125
1838	CATSREGGLTGELFF	2	0	0	0	0	0	0	0	0.000804001	0	0	0	0	0.140176	0	0	0	0	0.534
1839	CASRDTDRDHEAFF	2	0	0	0	0	0	0	0	0	0	0	0	0	0	0.158441	0.000524255	0	0	0.535
1840	CASRRGDRNTEAFF	2	0	0	0	0	0	0	0	0.163212	0	0	0	0	0	0	0	0.000634075	0	0.534
1841	CASSLRGGPNEKLFF	2	0	0	0	0	0	0	0	0	0.00050804	0	0.140393	0	0	0	0	0	0	0.534
1842	CASSTSGRAQNEQFF	2	0	0	0	0	0	0	0	0	0	0	0	0	0.000687139	0	0	0	0.181769	0.534
1843	CATSGPGNHQETQYF	2	0	0	0	0	0	0	0	0	0	0.000777399	0	0	0	0	0.106424	0	0	0.533
1844	CATSRDVADQETQYF	2	0	0	0.134158	0	0	0	0	0	0.00101608	0	0	0	0	0	0	0	0	0.126
1845	CASSPDPNYNEQFF	2	0	0	0	0	0	0	0	0	0.00050804	0	0.139702	0	0	0	0	0	0	0.534
1846	CASSQDSLTNQPQHF	2	0	0	0	0	0	0	0	0	0	0	0	0	0.138802	0	0	0.000634075	0	0.534
1847	CASSESARREAFF	2	0	0	0	0	0	0	0	0	0.00050804	0	0.13901	0	0	0	0	0	0	0.534
1848	CASSLAGTAGEQFF	2	0	0	0.133494	0	0	0	0	0	0.00050804	0	0	0	0	0	0	0	0	0.125
1849	CASSLGQGLYEQYF	2	0	0	0	0	0	0	0	0	0	0	0	0	0.000687139	0	0	0.127449	0	0.534
1850	CASSPPGPNVLDTQYF	2	0	0	0	0	0	0	0	0	0	0.000777399	0	0	0	0	0	0.127449	0	0.533
1851	CASSQPVVLAGLGNEQFF	2	0	0	0	0	0	0	0	0	0	0.000777399	0	0	0	0	0	0.127449	0	0.533
1852	CSARLAGEQFF	2	0	0	0	0	0	0	0	0	0.00050804	0	0	0	0.138115	0	0	0	0	0.534
1853	CASSGTGATNTGELFF	2	0	0	0	0	0	0	0	0	0	0	0.000691592	0	0	0	0.104851	0	0	0.533
1854	CASSKETGNTGELFF	2	0	0	0.132829	0	0	0	0	0	0.00050804	0	0	0	0	0	0	0	0	0.125
1855	CASSKGLAGEGYF	2	0	0	0	0	0	0	0	0	0.00101608	0	0.137627	0	0	0	0	0	0	0.533
1856	CASSLILREKLFF	2	0	0	0	0	0	0	0.136344	0	0	0	0.00138318	0	0	0	0	0	0	0.532
1857	CASSPTGQGYHEQYF	2	0	0.0017145	0	0	0	0	0	0	0	0.15548	0	0	0	0	0	0	0	0.547
1858	CASSQERADNEQFF	2	0	0	0	0	0	0	0	0	0	0	0	0	0.000687139	0	0.104851	0	0	0.533
1859	CASSYGRFRGRDTEAFF	2	0	0	0	0	0	0	0	0	0.00101608	0	0.137627	0	0	0	0	0	0	0.533
1860	CASSESRWSETQYF	2	0.00139359	0	0	0	0	0	0	0	0	0	0	0	0	0	0.104327	0	0	0.549
1861	CASSLVGGEQFF	2	0	0	0	0	0	0	0	0	0	0.107281	0	0	0	0	0.0325038	0	0	0.43
1862	CASIRSYTGELFF	2	0	0	0	0	0	0	0.135659	0	0	0	0.000691592	0	0	0	0	0	0	0.534
1863	CASSLRSSYEQYF	2	0	0	0	0	0	0	0	0	0.00050804	0	0	0	0	0	0.103802	0	0	0.534
1864	CASSQGGRGTEAFF	2	0	0	0	0	0	0	0	0	0	0	0	0	0	0.154539	0	0	0.000895415	0.534
1865	CAWGLGGAFSYEQYF	2	0	0	0.131501	0	0	0	0	0	0	0.000777399	0	0	0	0	0	0	0	0.125
1866	CASSPGQGAPTSQTQYF	2	0	0	0	0	0.00808146	0	0	0	0	0	0.136244	0	0	0	0	0	0	0.596
1867	CASSQGTASGELFF	2	0	0	0	0	0	0	0	0	0	0	0	0	0.000687139	0	0	0.124913	0	0.534
1868	CASSSAGTGVETQYF	2	0	0	0	0	0	0	0	0	0	0	0	0.276181	0	0	0.000524255	0	0	0.535
1869	CASIGTDNQPQHF	2	0	0	0	0	0	0	0	0	0	0	0	0	0	0	0.102754	0	0.000895415	0.532
1870	CASNFLAGPDNEQFF	2	0	0	0.000664147	0	0	0	0.134289	0	0	0	0	0	0	0	0	0	0	0.541
1871	CASSEATVYSNQPQHF	2	0.273144	0	0	0	0	0	0	0	0	0	0	0	0	0	0	0	0.000895415	0.125
1872	CASSLTGVGSPLHF	2	0	0	0	0	0	0	0	0	0.00101608	0	0.13486	0	0	0	0	0	0	0.533
1873	CASSPEFSSYNEQFF	2	0	0	0	0	0	0	0.134289	0	0	0	0.000691592	0	0	0	0	0	0	0.534
1874	CASSPLGVETQYF	2	0	0	0	0	0	0	0	0	0	0	0	0.274779	0	0	0	0	0.000895415	0.535
1875	CASSSGRGREQFF	2	0	0	0	0.099069	0	0	0	0	0	0	0	0.00140193	0	0	0	0	0	0.127
1876	CANSLVSSGGYNEQFF	2	0	0	0	0	0	0	0	0	0	0	0	0	0.00274856	0	0	0	0.17192	0.529
1877	CASRDISGRAYEQYF	2	0	0	0	0	0	0	0	0	0	0	0	0	0.00206142	0	0	0	0.172815	0.531
1878	CASRDTLNTEAFF	2	0	0	0	0	0	0	0.132233	0	0	0	0.00207478	0	0	0	0	0	0	0.529
1879	CASRPSGTQETQYF	2	0	0	0	0	0	0	0	0	0	0	0	0	0.00412283	0	0	0.120474	0	0.521
1880	CASSLVGWGYEQYF	2	0	0	0	0	0.00808146	0	0	0	0	0	0.13486	0	0	0	0	0	0	0.596
1881	CASSLVVLQETQYF	2	0	0	0	0	0	0	0	0	0.00152412	0	0.133477	0	0	0	0	0	0	0.531
1882	CASSPGPRGHTGELFF	2	0	0	0	0	0	0	0	0	0	0.151593	0	0	0	0	0.000524255	0	0	0.535
1883	CASGWQAGELFF	2	0	0	0	0	0	0	0	0.000804001	0	0	0	0	0.133305	0	0	0	0	0.533
1884	CASSEFRQGRGGYTF	2	0.00278719	0	0	0	0	0	0	0	0	0.150038	0	0	0	0	0	0	0	0.554
1885	CASSFPWFGPNTGELFF	2	0	0	0	0	0	0	0	0	0	0	0	0	0	0.151417	0.000524255	0	0	0.535
1886	CASSLAQAYEQYF	2	0	0.0017145	0	0	0	0	0	0	0	0	0	0	0	0.151417	0	0	0	0.547
1887	CATTGPGHGYTF	2	0	0	0	0	0	0	0	0	0	0	0	0	0.000687139	0	0	0	0.173711	0.534
1888	CSARDGAGGRGELFF	2	0	0	0	0	0	0	0	0	0	0	0	0	0.00137428	0	0	0.122377	0	0.531
1889	CAISEMGNTEAFF	2	0	0	0	0	0	0	0	0	0	0	0	0	0.131931	0	0.00104851	0	0	0.533
1890	CAISVGGPSTDTQYF	2	0	0	0	0	0	0	0	0	0	0	0	0	0.00137428	0	0	0.121742	0	0.531
1891	CASNPSGVGTGELFF	2	0	0	0	0	0	0	0	0	0	0	0	0.270573	0.000687139	0	0	0	0	0.535
1892	CASSLASTEETEAFF	2	0	0	0	0	0	0	0.132233	0	0	0	0.000691592	0	0	0	0	0	0	0.534
1893	CASSLLGNSNQPQHF	2	0	0	0	0	0	0	0	0	0.0980517	0	0	0	0	0	0	0	0.000895415	0.532
1894	CASSQGWETQYF	2	0	0	0	0	0	0	0	0	0	0	0	0	0.00137428	0	0	0.121742	0	0.531
1895	CASSQVSGFRHEQYF	2	0	0	0	0	0	0	0	0	0	0	0	0	0.00137428	0	0	0.121742	0	0.531
1896	CATSRDYGINYGYTF	2	0	0	0	0	0	0	0	0	0	0	0	0	0.00206142	0	0	0	0.171024	0.531
1897	CSVKLAAVGEQYF	2	0	0	0.000664147	0.0975526	0	0	0	0	0	0	0	0	0	0	0	0	0	0.122
1898	CASSAGGYGYTF	2	0	0	0	0	0	0	0	0	0	0	0	0	0.131931	0	0	0.000634075	0	0.534
1899	CASSLAPNTEAFF	2	0	0.0017145	0	0	0	0	0	0	0	0.149261	0	0	0	0	0	0	0	0.547
1900	CASSLGTSEDEQFF	2	0	0	0.127516	0	0	0	0	0	0.00050804	0	0	0	0	0	0	0	0	0.125
1901	CSARRQESSYEQYF	2	0	0	0.127516	0	0	0	0	0	0.00050804	0	0	0	0	0	0	0	0	0.125
1902	CSASNGGLAGGYEQYF	2	0	0	0	0	0	0	0	0	0	0	0	0	0.000687139	0	0	0.121742	0	0.534
1903	CASRSTGTDSNQPQHF	2	0	0	0	0	0	0	0	0	0.00050804	0	0.132094	0	0	0	0	0	0	0.534
1904	CASSDSAGYNSPLHF	2	0	0	0	0	0	0	0	0	0	0.148483	0	0	0	0	0.000524255	0	0	0.535
1905	CASSFGGGDTIYF	2	0.00139359	0	0	0	0	0	0	0.153564	0	0	0	0	0	0	0	0	0	0.545
1906	CASSGTGDYGYTF	2	0	0	0	0	0	0	0	0	0	0	0	0	0.131244	0	0	0.000634075	0	0.534
1907	CASSSLSMNTEAFF	2	0	0	0	0	0	0	0	0	0	0	0	0	0.00206142	0	0	0	0.169234	0.531
1908	CSVQEMNTEAFF	2	0	0	0.126852	0	0	0	0	0	0	0	0	0	0	0	0.000524255	0	0	0.125
1909	CASGSSGGEDTQYF	2	0	0	0	0	1.53548	0	0	0	0	0	0.000691592	0	0	0	0	0	0	0.125
1910	CASSLASASGELFF	2	0.264783	0	0	0	0	0	0	0	0	0.000777399	0	0	0	0	0	0	0	0.125
1911	CASSLDGAGGSEAFF	2	0	0.003429	0	0	0	0	0	0	0	0.146928	0	0	0	0	0	0	0	0.559
1912	CASSLVGGAREQFF	2	0	0	0	0	0	0	0	0	0	0.000777399	0	0	0	0	0.0996084	0	0	0.533
1913	CASSLVTGGPTEAFF	2	0	0	0	0	0	0	0	0	0	0	0	0	0	0.148295	0	0	0.000895415	0.533
1914	CASSQDTVDNYNEQFF	2	0.00139359	0	0	0	0	0	0	0	0.0965275	0	0	0	0	0	0	0	0	0.55
1915	CASSQREVTEAFF	2	0	0.003429	0	0	0	0	0	0	0	0.146928	0	0	0	0	0	0	0	0.559
1916	CASRNRELSYEQYF	2	0	0	0	0	0	0	0	0	0	0.146928	0.000691592	0	0	0	0	0	0	0.534
1917	CASSLGTGEAYEQYF	2	0	0	0	0	0	0	0	0	0	0	0	0	0.000687139	0	0	0.11984	0	0.534
1918	CSARGPVNTGELFF	2	0	0	0.125524	0	0	0	0	0	0.00050804	0	0	0	0	0	0	0	0	0.125
1919	CASGQGLGEQYF	2	0	0	0	0.0899708	0	0	0	0	0	0	0	0	0	0	0	0	0.00984957	0.144
1920	CASSFSPGTLYEQYF	2	0	0.0017145	0	0	0	0	0	0	0	0	0	0	0.129182	0	0	0	0	0.549
1921	CASSSGVNYGYTF	2	0	0	0	0	0	0	0.000685147	0	0	0	0	0	0	0.146734	0	0	0	0.534
1922	CATSDGGGTDTQYF	2	0	0	0	0	0	0	0.128808	0	0	0	0	0	0	0	0.000524255	0	0	0.534
1923	CASSEQGASSGNTIYF	2	0	0	0.000664147	0	0	0	0	0	0	0	0	0	0	0	0	0.118572	0	0.542
1924	CASSLVTSGRANNEQFF	2	0	0	0	0	0	0	0	0	0.00101608	0	0.128636	0	0	0	0	0	0	0.533
1925	CASSQAGMSQHF	2	0	0	0	0	0	0	0	0	0	0	0	0	0	0	0.0980356	0	0.000895415	0.532
1926	CASSQSAPLRNGYTF	2	0	0	0	0	0	0	0	0.000804001	0	0	0	0	0	0.145953	0	0	0	0.534
1927	CASGTSSNNEQFF	2	0	0	0	0	0	0	0	0	0	0	0	0	0.00206142	0	0	0	0.164756	0.531
1928	CASNAYRRVGELFF	2	0	0	0	0	0	0	0	0	0	0	0	0	0.000687139	0.145173	0	0	0	0.534
1929	CASSLAGGTSNYEQYF	2	0	0	0	0	0	0	0	0	0	0	0	0	0.000687139	0	0	0	0.166547	0.534
1930	CASSLELNGELFF	2	0	0	0	0	0	0	0	0	0	0	0	0	0.00274856	0	0	0	0.163861	0.529
1931	CASSLSYRGGYTF	2	0	0	0	0	0	0	0	0	0	0	0	0	0.00343569	0	0	0	0.162966	0.527
1932	CASSQGMGSSYEQYF	2	0	0	0	0	0	0	0	0	0	0	0	0	0.000687139	0	0	0	0.166547	0.534
1933	CASSSKLGGVAEAFF	2	0	0.0017145	0	0	0	0	0	0	0	0.144596	0	0	0	0	0	0	0	0.548
1934	CASSSQTSGSYNEQFF	2	0	0	0	0	0	0	0	0	0	0	0	0	0.000687139	0	0	0.117938	0	0.534
1935	CASSVAGEGDYGYTF	2	0	0	0	0	0	0	0.126067	0	0	0	0.00207478	0	0	0	0	0	0	0.529
1936	CATSSPGQGNEKLFF	2	0	0	0	0	0	0	0	0	0.00050804	0	0.128636	0	0	0	0	0	0	0.534
1937	CSVARQGYGYTF	2	0	0	0	0	0	0	0	0	0	0	0	0.26076	0	0.0007805	0	0	0	0.535
1938	CASGYNQPQHF	2	0	0	0	0	0	0	0	0.14874	0	0	0	0.00140193	0	0	0	0	0	0.532
1939	CASSLDLAGEQFF	2	0	0	0	0	0	0	0.126752	0	0	0	0.000691592	0	0	0	0	0	0	0.534
1940	CASSLEPRRNEQYF	2	0	0	0	0	0	0	0	0	0	0.143819	0	0	0	0	0.000524255	0	0	0.534
1941	CASSLGVTGGYTF	2	0	0	0	0.000505454	0	0	0	0.14874	0	0	0	0	0	0	0	0	0	0.539
1942	CASSPGTSRGEQFF	2	0	0	0	0	0	0	0	0	0	0.000777399	0	0	0	0	0	0.117304	0	0.533
1943	CASSQGLAGGIGETQYF	2	0	0	0	0	0	0	0	0	0	0	0	0	0.00206142	0	0	0	0.163861	0.531
1944	CATSKVREGYEQYF	2	0	0	0	0	0	0	0	0	0	0.143819	0	0	0	0	0.000524255	0	0	0.534
1945	CAWHVDTYEQYF	2	0	0	0	0	0	0	0	0	0.00203216	0	0.12587	0	0	0	0	0	0	0.529
1946	CSVEDQALAGGDTGELFF	2	0	0	0	0	0	0	0	0	0	0.143819	0	0	0	0	0.000524255	0	0	0.534
1947	CASSLVSSGGTGELFF	2	0	0	0	0	0	0	0.000685147	0	0	0	0	0.257956	0	0	0	0	0	0.535
1948	CASSQEIVRNTQYF	2	0	0	0	0	0	0	0.126067	0	0	0	0.000691592	0	0	0	0	0	0	0.534
1949	CASSRLQGYGELFF	2	0	0	0	0	0	0	0	0	0	0.142264	0	0	0	0	0.00104851	0	0	0.533
1950	CATLTGDYGYTF	2	0	0	0	0	0	0	0	0	0	0	0	0	0.000687139	0	0	0	0.164756	0.534
1951	CASSDPRGNTGELFF	2	0	0	0	0	0.00808146	0	0	0	0	0	0.126561	0	0	0	0	0	0	0.6
1952	CASSDRQDLEAFF	2	0	0	0	0	0	0	0	0	0	0	0	0	0.125059	0	0.00104851	0	0	0.532
1953	CASSPRKLKTQLYGYTF	2	0	0	0	0	0	0	0	0	0	0	0	0	0.000687139	0	0	0.116036	0	0.533
1954	CASSQLTTWTGVNTEAFF	2	0	0	0.121539	0	0	0	0	0	0.00050804	0	0	0	0	0	0	0	0	0.125
1955	CASSSGMLAFF	2	0	0.0017145	0	0	0	0	0	0	0	0.142264	0	0	0	0	0	0	0	0.548
1956	CASSTQQGGKAFF	2	0	0	0	0	0	0	0	0	0.0929713	0	0	0	0.000687139	0	0	0	0	0.533
1957	CSASPRTGNTEAFF	2	0	0	0	0	0	0	0.124697	0	0	0	0.00138318	0	0	0	0	0	0	0.531
1958	CAISELGRTEAFF	2	0	0	0	0	0	0	0	0.000804001	0	0	0	0	0	0.142051	0	0	0	0.534
1959	CASSFWGGNTEAFF	2	0	0.0017145	0	0	0	0	0	0	0	0.141487	0	0	0	0	0	0	0	0.548
1960	CASSPPTGSNTEAFF	2	0	0	0	0	0	0	0	0	0	0	0	0	0.00137428	0	0	0.114768	0	0.531
1961	CASSVGGDTEAFF	2	0	0	0	0	0	0	0	0	0	0	0	0	0.000687139	0	0	0	0.162966	0.534
1962	CASSDSNRGDTGELFF	2	0.25224	0	0	0	0.00808146	0	0	0	0	0	0	0	0	0	0	0	0	0.111
1963	CASSLAGNSYEQYF	2	0	0	0	0	0	0	0.123327	0	0	0	0.00138318	0	0	0	0	0	0	0.531
1964	CASSPRLGDTQYF	2	0	0	0	0.0914871	0	0	0	0	0	0	0.000691592	0	0	0	0	0	0	0.126
1965	CASSPTLTGNYEQYF	2	0	0	0	0	0	0	0	0	0.0919552	0	0	0.00140193	0	0	0	0	0	0.529
1966	CASSQESHAGELFF	2	0	0	0	0	0	0	0.124012	0	0	0	0.000691592	0	0	0	0	0	0	0.534
1967	CASSQVWGVNTEAFF	2	0	0.0017145	0	0	0	0	0	0	0	0.140709	0	0	0	0	0	0	0	0.548
1968	CASSQVYEQYF	2	0	0	0	0	0	0	0	0.000804001	0	0	0	0	0	0	0.0948901	0	0	0.532
1969	CASTEGYEQYF	2	0	0.0017145	0	0	0	0	0	0	0	0.140709	0	0	0	0	0	0	0	0.548
1970	CASSFTSGSTYEQYF	2	0	0	0	0	0	0	0	0.14472	0.00050804	0	0	0	0	0	0	0	0	0.535
1971	CASSLAGDGVFFGYTF	2	0	0	0	0	0	0	0	0	0.00101608	0	0.123795	0	0	0	0	0	0	0.532
1972	CASSLSLNTEAFF	2	0.00975515	0	0	0	0	0	0	0.139896	0	0	0	0	0	0	0	0	0	0.606
1973	CASSLRTGEGLFF	2	0	0	0	0	0	0	0	0	0	0	0	0	0	0.139709	0.000524255	0	0	0.534
1974	CSASNGLAGAGELFF	2	0	0	0	0	0	0	0	0	0	0	0	0	0.000687139	0	0	0.113499	0	0.533
1975	CSVDRGGTEAFF	2	0	0	0	0	0	0	0	0	0.00101608	0	0.123103	0	0	0	0	0	0	0.532
1976	CASRENLNTEAFF	2	0	0	0	0	0	0	0	0	0.00101608	0	0.122412	0	0	0	0	0	0	0.532
1977	CASSLANTEAFF	2	0	0	0	0	0	0	0.120586	0	0	0	0.00207478	0	0	0	0	0	0	0.529
1978	CASSLGDLIPYEQYF	2	0	0	0	0	0	0	0	0	0	0	0	0	0	0.138929	0.000524255	0	0	0.534
1979	CASSQLDRGDYGYTF	2	0	0	0	0	0	0	0	0	0.00152412	0	0.12172	0	0	0	0	0	0	0.531
1980	CASSSSLGEQFF	2	0	0	0	0	0	0	0	0	0	0	0.000691592	0	0	0	0.0933173	0	0	0.533
1981	CASSYATVRAANTEAFF	2	0	0	0	0	0	0	0	0	0	0	0	0	0.000687139	0	0	0.112865	0	0.533
1982	CASSYDGTGLNGYTF	2	0	0	0	0	0	0	0	0	0	0	0	0	0.00206142	0	0	0	0.157593	0.53
1983	CASSFFSGQNTEAFF	2	0	0	0	0	0	0	0.120586	0	0	0	0.00138318	0	0	0	0	0	0	0.531
1984	CASSFWAGHNNSPLHF	2	0	0	0	0	0	0	0	0	0.00050804	0	0.122412	0	0	0	0	0	0	0.534
1985	CASSGGQEPYEQYF	2	0	0	0	0	0	0	0	0	0	0	0	0	0.00137428	0	0	0.111597	0	0.531
1986	CASSHSVNYGYTF	2	0	0	0	0	0	0	0	0	0.089923	0	0	0	0	0	0	0	0.000895415	0.532
1987	CASSLGVTEAFF	2	0	0	0	0	0	0	0	0	0	0	0	0	0.00274856	0	0	0	0.155802	0.528
1988	CASSRETSGSSYNEQFF	2	0	0	0.000664147	0	0	0	0.121271	0	0	0	0	0	0	0	0	0	0	0.541
1989	CASSSKTPNTEAFF	2	0	0	0.117554	0	0	0	0	0	0	0	0	0	0	0	0	0.000634075	0	0.125
1990	CSARQGGTEAFF	2	0	0.003429	0	0	0	0	0	0	0	0.136822	0	0	0	0	0	0	0	0.561
1991	CASSESMGLFF	2	0.245272	0	0	0	0.00808146	0	0	0	0	0	0	0	0	0	0	0	0	0.111
1992	CASSFFSGTPKRQPQHF	2	0	0	0.000664147	0.0889599	0	0	0	0	0	0	0	0	0	0	0	0	0	0.121
1993	CASSPLTSGMNNEQFF	2	0	0	0	0	0	0	0	0	0	0	0	0.246741	0	0	0.000524255	0	0	0.535
1994	CASSQKTGQGAGTEAFF	2	0	0	0	0	0	0	0	0	0	0	0	0	0	0.137368	0.000524255	0	0	0.534
1995	CASSQVVSPQNYGYTF	2	0	0.0017145	0	0	0	0	0	0	0	0.136822	0	0	0	0	0	0	0	0.548
1996	CASSRGGTEAFF	2	0	0	0	0	0	0	0	0	0	0.000777399	0	0	0.120936	0	0	0	0	0.533
1997	CASSYQGDEQYF	2	0	0	0	0	0	0	0	0	0	0	0	0	0	0	0.0922688	0.000634075	0	0.533
[truncated: 18,977 more rows]
