# Supplementary material for: Angioimmunoblastic T-cell lymphoma with predominant CD8+ tumor-infiltrating T-cells is a distinct immune pattern with an immunosuppressive microenvironment
Source: Front Immunol. 2022 Oct 17;13:987227. doi: 10.3389/fimmu.2022.987227 (PMC9618886; doi:10.3389/fimmu.2022.987227)
Supplement: Supplementary file 5 [file Table_4.xlsx]

## Sheet: Sheet1
Table s4: Gene expression profiles of CD8-predominant AITLs and common AITLs
Tag	C1	C3	C4	N8	N9	N10	N11
A1BG	4.48755	6.4014	9.6698	4.97765	8.7541	6.25734	6.42317
A1CF	0.0744984	0.098402	0.063256	0.0754248	0.177263	0.0972638	0.0579851
A2M	19.4313	23.9926	14.193	22.8485	12.1735	14.9587	20.6681
A2ML1	0.724974	1.78731	1.27683	0.965528	0.780558	1.01466	0.131496
A2MP1	2.11069	4.11857	1.18473	3.11993	1.69213	1.40944	2.57217
A3GALT2	0.180326	0.201704	0.265255	0.0715716	0.81822	-0.0159246	-0.0159246
A4GALT	3.02355	2.73829	2.87923	3.4079	3.60106	3.50094	3.25256
A4GNT	0.33209	0.182498	0.127019	0.134269	0.03986	0.176498	0.03986
AAAS	2.06594	1.97524	2.37654	1.80464	3.6287	2.86212	3.53029
AACS	7.1057	7.24989	11.0499	6.69475	6.63136	8.50364	10.2533
AACSP1	0.838461	2.14311	1.17581	1.30602	1.17601	1.82733	0.605392
AADAC	0.209254	0.358668	0.193735	0.0226874	0.0226874	0.0226874	0.0226874
AADACL2	-0.00220974	0.00310608	0.134353	0.00310608	0.00310608	0.00310608	0.00310608
AADACL3	0.148504	0.70325	0.299478	0.195669	0.0285797	0.322592	0.323276
AADACL4	-0.00284221	0.211348	0.0183444	0.0183444	0.0183444	0.0183444	0.0183444
AADAT	0.362875	0.336249	0.200037	0.508294	0.326136	0.863027	0.0207844
AAED1	2.48242	3.56325	5.24756	3.09604	2.40558	3.47463	2.16137
AAGAB	6.97944	5.88396	4.74405	5.57703	6.41136	7.61461	2.54728
AAK1	7.05056	9.0972	9.27868	8.15349	9.0233	7.48744	7.00691
AAMDC	4.77184	5.5805	5.45631	4.62726	7.98603	7.08175	6.67228
AAMP	3.62727	2.03201	2.48515	4.03153	2.51874	2.56316	5.57152
AANAT	1.15222	0.927455	4.0522	4.97537	7.38748	1.95176	5.79696
AAR2	5.10169	5.98115	8.59102	6.45835	7.29171	5.78984	4.52
AARD	1.02834	1.06355	2.17392	1.15707	2.47368	1.12054	2.47658
AARS2	8.18853	8.30842	9.38031	8.19678	6.38	8.35678	14.5042
AARS	8.0209	7.39845	7.45041	8.39588	6.25684	6.97658	4.95333
AARSD1	2.53226	2.76887	2.74486	1.61031	3.11296	2.27221	3.23499
AASDH	1.10822	1.59717	0.773146	0.891712	1.04806	0.969178	1.71822
AASDHPPT	4.09472	3.20602	2.47243	4.36136	3.48427	3.93997	1.68357
AASS	2.11771	2.17594	1.6841	1.12508	0.927116	1.34904	0.365544
AATF	5.34267	7.41864	5.32179	6.30036	5.01153	6.42223	6.9745
AATK	0.370054	0.289729	0.250305	0.789657	0.0896286	0.229434	0.453343
AB019441.29	0.0749947	0.0393435	0.0393435	0.0393435	0.0393435	0.0393435	0.0393435
ABAT	2.25576	3.97061	3.76568	2.29907	4.51887	3.28216	1.44669
ABC7-42389800N19.1	6.12148	2.34751	4.28889	4.71557	6.11374	3.2343	3.62703
ABC7-43041300I9.1	0.383218	0.0399291	0.0399291	0.0399291	1.08469	0.0399291	0.0399291
ABCA10	0.666637	0.772436	0.190843	0.347992	0.0833391	0.414975	0.286518
ABCA1	4.78781	17.7327	21.371	14.6856	1.58442	8.93571	5.317
ABCA11P	0.271429	0.642612	0.236263	0.519203	1.021	0.943808	0.326105
ABCA12	0.157721	0.250768	0.0887926	0.440031	0.275001	0.101078	0.253419
ABCA13	0.989293	0.546845	0.640368	0.47419	0.442616	0.702558	0.421689
ABCA17P	22.6533	11.0072	9.09545	8.70552	9.71976	9.14463	10.4116
ABCA2	1.52876	1.68296	1.51185	2.05583	2.27523	1.13559	6.21096
ABCA3	1.56152	2.73238	2.02954	1.79627	2.00355	1.98568	1.49746
ABCA4	0.04998	0.543519	-0.0255929	0.0211816	0.107324	0.245279	-0.0286579
ABCA5	2.95278	6.13294	3.69118	2.94657	3.32358	2.80638	1.92586
ABCA6	7.18198	4.61524	3.0987	1.52423	2.38329	3.5775	4.82293
ABCA7	2.49842	3.21162	4.02735	4.05183	7.25063	4.40968	9.35435
ABCA8	0.982798	0.91869	0.624262	0.557676	0.269792	0.76021	0.0422931
ABCA9	5.98615	6.2037	5.39087	4.0612	4.49496	6.2628	1.75907
ABCB1	2.14315	5.687	4.18102	4.27832	3.313	6.68115	1.82113
ABCB10	3.96821	2.54978	2.91155	2.62201	2.08551	2.25426	2.1501
ABCB10P1	3.54795e-05	0.00212531	0.00212531	0.00212531	0.00212531	0.00212531	0.00212531
ABCB10P3	1.35417e-05	0.000811183	0.000811183	0.000811183	0.000811183	0.000811183	0.000811183
ABCB10P4	-1.39511e-11	3.97725e-10	3.97725e-10	3.97725e-10	3.97725e-10	3.97725e-10	3.97725e-10
ABCB11	0.0889474	0.0833535	0.14052	0.0850789	0.314434	0.120711	-0.00440079
ABCB4	0.339305	1.87761	0.121527	0.429601	2.05253	1.22196	-0.0249416
ABCB5	0.437836	0.582085	0.652575	0.605176	0.355237	1.19533	0.664193
ABCB6	0.990352	0.750172	1.10828	0.72154	1.22543	0.790172	0.830398
ABCB7	1.87543	3.22402	1.45896	1.63038	2.62201	1.82931	1.28755
ABCB8	2.12669	2.73999	2.60935	2.31675	3.43842	2.23687	3.87163
ABCB9	1.11632	1.52853	1.64778	1.11574	1.37425	1.97226	1.85504
ABCC10	7.49414	5.07595	10.612	6.43815	10.064	5.77913	16.6284
ABCC11	0.242716	0.163653	0.330736	0.328442	0.832818	0.507145	0.0347692
ABCC12	3.95986	6.09839	8.30189	6.59673	6.46471	5.0844	7.13268
ABCC13	0.204399	0.150064	0.183541	0.150064	0.150064	0.150064	0.150064
ABCC1	4.78967	3.88869	4.07833	3.78176	3.79037	3.98873	4.1811
ABCC2	1.06959	4.70404	2.44845	1.32321	2.28019	3.63311	0.34657
ABCC3	5.89836	9.65765	10.2564	6.5302	6.69043	7.36345	5.2232
ABCC4	3.05516	4.31508	4.46838	3.00882	2.34229	3.30985	5.3387
ABCC5	5.59247	3.24555	5.16304	3.32613	3.59201	3.47536	3.62334
ABCC6	0.470212	1.02724	1.26791	0.70858	1.11303	0.839271	1.25448
ABCC6P1	0.105142	0.398789	0.0962848	0.0825476	-0.000384101	0.011037	-0.000384101
ABCC6P2	-0.0100976	0.373521	0.00286166	0.00286166	0.00286166	0.00286166	0.00286166
ABCC8	0.00440967	0.0119355	0.0119355	0.0119355	0.0119355	0.0119355	0.0119355
ABCC9	2.95913	3.17562	2.01678	2.06221	2.63839	2.58816	1.38045
ABCD1	1.86072	2.34177	1.82973	2.22516	1.56119	1.78391	3.03733
ABCD1P2	0.0037519	-0.0056319	-0.0056319	-0.0056319	0.453571	-0.0056319	-0.0056319
ABCD1P3	-0.00082768	0.00998512	0.00998512	0.00998512	0.00998512	0.00998512	0.00998512
ABCD1P4	-0.00238784	0.0267656	0.0267656	0.0267656	0.0267656	0.0267656	0.0267656
ABCD1P5	0.148989	0.0225855	0.0225855	0.0225855	0.0225855	0.0225855	0.0225855
ABCD2	4.27456	7.38741	6.50179	5.01911	3.17383	5.36519	6.1233
ABCD3	3.45559	3.19467	2.32912	2.39607	1.81092	2.68726	2.94339
ABCD4	2.97417	3.5078	5.30171	3.18219	5.46174	3.80938	4.08901
ABCE1	3.74202	3.6423	3.39844	3.81904	2.54591	3.86028	1.19093
ABCF1	2.7296	0.800667	1.5095	1.02308	0.418083	1.87018	4.07267
ABCF2	4.36094	4.33893	3.94921	4.34561	4.57621	3.81954	6.8816
ABCF2P1	-0.000971686	0.00935212	0.00935212	0.00935212	0.00935212	0.00935212	0.00935212
ABCF2P2	0.061686	-0.0636022	-0.0636022	3.41525	-0.0636022	1.9479	-0.0636022
ABCF3	3.52142	2.76341	4.35494	3.07831	4.11622	2.88015	5.99589
ABCG1	3.93517	3.73479	3.44263	3.56237	5.6159	2.94822	4.68312
ABCG2	0.473913	0.305006	0.172536	0.393547	0.0567322	0.176933	0.0567322
ABCG4	0.0344811	0.0105983	0.0828531	0.078455	-0.000653333	0.0101478	-0.000653333
ABCG5	0.521068	0.388356	0.81218	0.406605	0.322182	0.372171	0.513239
ABCG8	-0.00382803	0.00779652	0.00779652	0.0349621	0.00779652	0.00779652	0.00779652
ABHD1	2.37464	2.993	3.1768	2.84351	3.12764	2.31327	1.3115
ABHD10	1.73652	3.78307	2.82462	2.28226	3.41421	2.04776	3.1689
ABHD11	0.636386	0.760641	1.19553	0.783865	1.04925	0.849841	0.783896
ABHD12	7.27977	8.11081	9.11762	7.73698	4.52594	4.51859	6.44923
ABHD12B	5.71173	5.57071	7.03309	4.38267	9.88239	6.43777	8.02349
ABHD13	5.01139	8.40065	3.36479	6.35934	7.52015	6.0108	4.39951
ABHD14A	2.59511	1.80607	5.24748	4.20452	5.61689	3.95335	5.35793
ABHD14A-ACY1	0.355035	0.278205	0.687697	0.365794	0.0448693	0.359804	0.318343
ABHD14B	2.64629	3.57983	4.26879	3.78747	5.75716	2.97458	2.29503
ABHD15	10.2114	11.3658	16.9748	13.3796	19.4493	12.0443	13.7701
ABHD16A	0.643749	0.36014	0.762337	0.608371	0.516419	0.495819	0.479938
ABHD16B	6.86227	7.63566	11.1641	9.05855	24.195	9.13768	21.371
ABHD17A	7.26115	7.27614	9.34214	11.4816	9.69127	7.14328	22.2412
ABHD17AP1	0.194928	0.342093	0.745755	1.60626	1.40875	0.593717	6.41394
ABHD17AP2	1.17057	1.83955	3.34913	-0.621449	5.69634	2.47393	28.0188
ABHD17AP3	1.72448	0.923374	3.63806	1.02391	0.0054172	0.313437	0.0054172
ABHD17AP4	0.483405	0.717113	0.0352712	0.356105	3.85345	3.23619	0.0352712
ABHD17AP5	0.0103822	-0.0281144	-0.0281144	-0.0281144	1.63286	-0.0281144	-0.0281144
ABHD17AP6	0.276091	0.0123256	0.0123256	0.0123256	0.0123256	0.0123256	0.0123256
ABHD17B	3.43819	7.88363	4.88688	4.3344	3.40558	6.95733	3.40402
ABHD17C	4.05736	4.21785	4.22334	2.9536	1.52254	3.89401	0.457177
ABHD2	5.6977	7.05491	5.05091	7.54517	8.48382	6.4348	4.71728
ABHD3	6.42893	9.24904	10.4543	7.93171	7.11441	6.77844	4.20302
ABHD4	2.36293	2.18323	4.26687	2.32201	1.3341	1.48276	8.28253
ABHD5	2.88318	2.313	2.83609	2.15781	2.05321	2.27185	1.7668
ABHD6	7.11887	8.98684	7.98289	9.25418	8.21198	5.79365	12.2368
ABHD8	2.48911	3.71493	5.1189	3.36784	0.631393	2.5081	4.80986
ABI1	3.60897	4.69643	4.0642	3.91945	2.93037	2.96046	1.09637
ABI2	1.80367	2.47571	2.50783	1.78801	1.51582	2.19572	1.33239
ABI3	6.53194	13.1665	15.3721	16.594	12.9574	12.6682	21.9743
ABI3BP	10.7226	9.16973	8.71815	6.96887	4.67124	6.10738	2.576
ABL1	10.4491	9.35962	9.92459	9.42302	9.44094	8.82334	10.0628
ABL2	2.53887	2.88552	2.18385	2.37234	1.19024	2.21737	1.40626
ABLIM1	2.64472	8.87065	4.23316	3.80366	8.16998	6.49781	2.66071
ABLIM2	0.447222	0.587979	1.29653	0.458935	0.281875	0.490962	0.434191
ABLIM3	1.95334	2.76173	1.45383	1.30354	1.484	0.966921	0.9079
ABR	5.89989	5.50899	8.49293	9.97759	8.35347	5.28432	11.1996
ABRA	1.40535	1.35456	1.25861	1.25537	1.86311	1.33009	0.822395
ABRACL	21.9404	20.4079	21.0321	20.2799	24.9191	14.6333	9.97729
ABT1	3.01507	6.17848	5.86324	6.05163	8.02032	6.59995	5.67729
ABT1P1	0.440392	3.73944	2.14599	3.01969	2.04375	3.11686	6.28081
ABTB1	1.4365	1.46512	2.92655	2.06088	3.07372	1.29881	5.44753
ABTB2	2.447	4.76518	5.73011	5.53324	1.28291	4.2507	3.16585
AC000003.2	9.07409	7.73188	15.9731	11.6354	5.39956	13.9412	19.2192
AC000041.8	32.7439	6.62045	41.4783	30.1821	6.04088	6.04088	6.04088
AC000078.5	9.45422	9.97916	12.1898	6.02194	19.6792	13.8051	1.08378
AC000081.2	-0.199287	0.0571534	0.0571534	0.0571534	0.0571534	0.0571534	0.0571534
AC000089.3	5.47056	1.32052	2.84516	2.63399	4.27101	1.36618	-0.00261038
AC000095.9	0.591382	0.596482	1.49674	2.01654	1.17628	0.0190259	0.0190259
AC000111.4	-0.0216174	0.455693	0.455693	0.455693	0.455693	0.455693	0.455693
AC000111.5	0.00439016	1.76732	0.00172487	0.00172487	0.00172487	0.00172487	0.00172487
AC000362.1	0.0343774	-0.0328338	-0.0328338	-0.0328338	-0.0328338	-0.0328338	-0.0328338
AC000367.1	18.7626	29.5927	20.6892	15.8665	20.1524	20.2196	8.72993
AC000374.1	-0.000820283	0.00692911	0.00692911	0.0675008	0.00692911	0.00692911	0.00692911
AC002056.3	-0.00157128	0.0193115	0.0193115	0.0193115	0.0193115	0.0193115	0.0193115
AC002069.5	0.00154962	-0.0011372	0.0650929	-0.0011372	-0.0011372	0.0680124	0.131481
AC002069.6	0.00303443	0.000262074	0.000262074	0.160777	0.000262074	0.000262074	0.000262074
AC002075.3	0.000218579	0.0130934	0.0130934	0.0130934	0.0130934	0.0130934	0.0130934
AC002075.4	0.704436	0.179645	0.179645	0.179645	0.179645	0.179645	0.179645
AC002127.2	0.00109283	0.0654632	0.0654632	0.0654632	0.0654632	0.0654632	0.0654632
AC002310.10	-0.0874906	0.0739473	2.01107	1.40082	0.0739473	4.84018	0.0739473
AC002310.13	0.000781856	0.0468351	0.0468351	0.0468351	0.0468351	0.0468351	0.0468351
AC002310.17	3.01548	1.847	14.9553	3.03625	0.228324	0.228324	0.228324
AC002314.4	0.0365671	-0.0324663	2.04832	-0.0324663	-0.0324663	-0.0324663	-0.0324663
AC002321.1	0.114765	0.37079	0.799345	-0.0562421	-0.0562421	1.14737	-0.0562421
AC002321.2	0.21526	-0.115245	-0.115245	-0.115245	-0.115245	0.0607614	3.66965
AC002365.1	-0.000828892	0.010094	0.010094	0.010094	0.010094	0.010094	0.010094
AC002366.3	0.867868	0.837851	1.51968	0.774439	0.116431	0.71871	0.116431
AC002398.9	5.26373	3.90694	9.23665	5.09109	1.82091	7.11341	1.82091
AC002400.1	10.8054	27.4972	22.8747	13.393	58.4975	29.6369	5.87459
AC002429.4	0.950047	2.54376	30.308	-0.928305	-0.928305	-0.928305	-0.928305
AC002451.1	0.535436	1.84023	3.59187	1.34214	1.3806	1.87035	2.83787
AC002472.13	35.1751	94.792	63.4347	31.5433	56.0777	72.5915	-0.192895
AC002472.1	0.781287	10.6291	10.8088	10.2265	11.3244	11.3736	13.4758
AC002486.2	-0.000443729	0.00800615	0.00800615	0.00800615	0.00800615	0.00800615	0.00800615
AC002519.6	0.00226687	-0.00469613	-0.00469613	0.0317599	-0.00469613	-0.00469613	-0.00469613
AC002523.1	0.0102902	-0.0112548	-0.0112548	-0.0112548	-0.0112548	-0.0112548	-0.0112548
AC002542.2	3.43049	16.6429	0.477776	9.23549	5.81184	0.477776	0.477776
AC002543.2	4.69514	8.12746	12.4241	6.45053	7.90492	6.33775	4.19061
AC002553.1	69.9035	19.5472	5.22419	5.22419	101.794	37.7958	5.22419
AC002553.4	3.25864	5.95684	7.83466	3.65333	1.93263	5.5884	1.93263
AC002984.2	2.11609	2.5525	1.83061	1.20399	1.86674	0.102507	0.102507
AC002985.3	2.21586	2.41314	4.29212	2.69296	-0.123985	2.56718	-0.123985
AC002994.1	0.00778089	-0.0119986	-0.0119986	-0.0119986	1.03426	-0.0119986	-0.0119986
AC003002.6	0.979419	0.262803	1.137	0.595064	1.60047	0.490682	5.39414
AC003005.4	-0.000487465	0.00836183	0.00836183	0.00836183	0.00836183	0.00836183	0.00836183
AC003006.7	0.312756	-0.255757	-0.255757	-0.119879	-0.255757	-0.255757	15.2066
AC003009.2	0.000281013	0.0168334	0.0168334	0.0168334	0.0168334	0.0168334	0.0168334
AC003029.1	13.1605	13.8999	17.4642	11.5711	4.38122	16.0999	10.1897
AC003043.1	0.316531	-0.183362	-0.183362	-0.183362	-0.183362	-0.183362	-0.183362
AC003045.1	-0.00475037	0.0504455	0.0504455	0.0504455	0.0504455	0.0504455	0.0504455
AC003079.1	47.9253	70.17	53.6426	24.3545	65.5791	40.1278	61.6583
AC003080.4	4.58857	2.59994	5.4219	6.46125	3.09915	4.51802	0.903191
AC003101.1	4.63925	2.94787	4.51266	3.76758	0.588335	4.24109	0.588335
AC003102.1	5.58939	7.32282	11.3384	7.97512	10.5814	7.49578	17.106
AC003682.17	-0.0640542	0.00386325	0.00386325	0.00386325	0.00386325	1.08522	0.00386325
AC003958.6	6.49591e-05	0.00389121	0.00389121	0.00389121	0.00389121	0.00389121	0.00389121
AC003973.1	0.129897	0.0470567	0.0470567	0.0633111	0.0470567	0.0470567	0.0470567
AC003973.6	6.38153	9.03523	7.223	5.3752	6.47783	10.2208	7.62681
AC003989.3	37.9957	88.5609	59.6077	48.9583	130.033	49.4326	-0.859015
AC003989.4	2.66005	6.69145	5.11967	4.18318	9.56364	4.89058	0.844651
AC004014.4	0.318284	0.276701	0.00790389	-0.0717731	-0.0717731	-0.0717731	4.18154
AC004016.2	18.314	5.79449	12.8567	8.39895	4.55141	9.28133	32.6876
AC004017.1	17.5539	34.2679	33.4976	24.2431	55.7533	85.8368	29.5433
AC004019.10	0.0371088	0.100316	0.0162743	0.426376	-0.0529998	0.813109	-0.0529998
AC004022.7	0.377295	-0.246574	12.8815	-0.246574	-0.246574	-0.246574	-0.246574
AC004022.8	0.0692585	0.0508484	0.436293	0.0508484	0.0508484	0.251529	0.0508484
AC004057.1	136.6	218.748	154.085	92.126	60.0278	68.874	121.54
AC004062.2	6.1525e-05	0.0036855	0.0036855	0.0036855	0.0036855	0.0036855	0.0036855
AC004066.2	0.414515	0.128577	0.00949675	1.19885	0.00949675	0.573834	0.00949675
AC004069.1	-0.000420749	0.00513921	0.00513921	0.00513921	0.00513921	0.00513921	0.00513921
AC004074.3	0.000150562	0.00901905	0.00901905	0.00901905	0.00901905	0.00901905	0.00901905
AC004076.7	54.575	65.6037	83.8748	48.2955	45.7913	53.4066	87.6775
AC004076.9	0.262735	0.975283	0.108708	0.570815	1.64729	0.108708	0.108708
AC004112.5	0.201494	0.0588911	0.0588911	0.0588911	0.0588911	0.0588911	0.0588911
AC004112.7	0.0744552	0.0337066	0.0337066	0.0337066	0.0337066	0.0337066	0.0337066
AC004166.6	7.37403	7.37904	9.93077	2.63223	14.8997	12.9961	9.36982
AC004381.6	0.525141	0.495165	0.694738	0.372774	0.28477	0.75535	0.60582
AC004383.3	3.12044	3.76487	3.44062	4.44121	0.514039	6.33004	0.514039
AC004386.4	2.75726	2.59796	1.50148	2.90352	4.63819	1.86196	2.1641
AC004453.8	0.634483	2.42709	3.44073	1.59129	4.43421	1.96751	17.0774
AC004461.4	2.90469	4.20372	11.3123	6.94906	2.07704	8.38854	0.0600953
AC004466.1	12.4762	4.24975	3.82854	6.3334	4.30667	5.8222	11.0123
AC004528.1	8.13229	-0.0564213	12.9023	-0.0564213	-0.0564213	-0.0564213	-0.0564213
AC004692.5	-0.00261254	0.0341077	0.0341077	0.0341077	0.0341077	0.0341077	0.0341077
AC004706.1	1.08008	1.44251	7.29476	-0.0792865	3.64725	2.07479	4.4049
AC004771.1	1.07515	0.298911	2.1742	0.394623	2.52988	-0.162754	-0.305254
AC004797.1	0.0633712	0.136754	0.395319	0.151322	0.147995	0.0300529	0.0838951
AC004817.1	5.73287	0.00208038	0.00208038	1.04415	3.6582	3.14366	0.00208038
AC004824.2	17.7537	15.9361	40.4379	14.6616	25.3083	27.7838	72.2314
AC004832.1	0.731021	0.078881	1.64425	0.182939	0.078881	0.078881	0.078881
AC004837.3	-0.00897577	-0.00924576	-0.00924576	-0.00924576	-0.00924576	-0.00924576	-0.00924576
AC004854.5	2.39018	1.03368	6.76542	1.64091	0.174979	2.91103	0.174979
AC004866.3	8.71856e-05	0.00522263	0.00522263	0.00522263	0.00522263	0.00522263	0.00522263
AC004870.5	0.00298457	-0.00739922	-0.00739922	-0.00739922	-0.00739922	0.676968	-0.00739922
AC004878.3	1.20939	0.644748	0.372048	0.522172	0.133236	0.75786	0.133236
AC004878.5	0.127792	0.0158046	0.0158046	0.0158046	0.0158046	0.0158046	0.0158046
AC004878.6	4.11077	6.67717	6.5194	4.0517	6.33362	6.72762	14.3617
AC004889.1	1.01888	2.3463	0.557514	3.7182	0.557515	0.557515	0.557514
AC004893.10	5.11261	11.4512	7.48889	6.09635	13.3176	8.98319	1.74144
AC004899.1	1.43499e-05	0.000859592	0.000859592	0.000859592	0.000859592	0.000859592	0.000859592
AC004899.3	0.0146166	-0.00954494	-0.00954494	-0.00954494	-0.00954494	-0.00954494	-0.00954494
AC004917.1	4.67438	-0.467706	9.8713	12.9445	13.6802	1.06595	29.2816
AC004920.2	0.00115083	0.0689373	0.0689373	0.0689373	0.0689373	0.0689373	0.0689373
AC004941.5	0.90022	0.0446084	0.0446084	0.0446084	0.0446084	0.0446084	0.0446084
AC004945.1	2.02832	2.01659	0.799071	0.394399	1.82389	1.28438	0.0143236
AC004951.5	4.64832	9.543	7.10941	10.0602	8.08796	5.31305	25.66
AC004967.7	3.97614	5.68547	2.75115	4.63809	10.4449	10.7116	14.1925
AC004980.10	9.01237	8.66735	6.91635	2.68414	0.656901	13.1541	0.656901
AC004980.11	0.479504	0.510182	0.608847	0.467838	2.53878	0.366589	0.0503902
AC004980.7	6.24515	5.91412	6.91266	6.02797	11.7923	6.38491	7.20595
AC004980.8	9.29752	5.57715	29.2761	15.2451	1.96762	4.84482	0.191682
AC004980.9	58.4848	88.9667	35.7128	43.9918	17.6295	47.2308	16.5191
AC004985.12	6.71842	6.96003	9.1806	4.46965	14.547	10.6023	27.9056
AC004987.10	-0.000702575	0.0126679	0.0126679	0.0126679	0.0126679	0.0126679	0.0126679
AC004987.9	0.273574	-0.0331648	-0.0331648	-0.0331648	-0.0331648	-0.0331648	-0.0331648
AC005000.1	-0.0639265	0.8506	0.8506	0.8506	0.8506	0.8506	0.8506
AC005003.1	8.124	9.99864	17.6454	8.60256	16.2363	10.8463	12.4845
AC005007.3	2.66729	6.36436	3.52103	5.96105	7.33115	4.91649	-0.571982
AC005008.2	-0.000221902	0.00534058	0.00534058	0.00534058	0.00534058	0.00534058	0.00534058
AC005008.3	0.000122463	0.00733583	0.00733583	0.00733583	0.00733583	0.00733583	0.00733583
AC005013.1	1.13339	0.598374	0.534349	0.430137	1.23256	0.686506	1.18044
AC005014.5	0.036468	0.00301941	0.00301941	0.00301941	0.00301941	0.00301941	0.00301941
AC005017.2	0.0690008	-0.0477398	-0.0477398	0.0308808	-0.0477398	-0.0477398	-0.0477398
AC005019.2	0.0162114	-0.0172981	-0.0172981	-0.0172981	-0.0172981	-0.0172981	-0.0172981
AC005033.6	0.0125782	-0.0138949	-0.0138949	-0.0138949	0.999023	-0.0138949	-0.0138949
AC005034.2	9.03473e-05	0.00541202	0.00541202	0.00541202	0.00541202	0.00541202	0.00541202
AC005034.3	2.1781	10.2833	1.43679	2.24507	-0.129546	2.23532	-0.129546
AC005037.1	0.0155996	-0.0124607	-0.0124607	0.175749	0.305633	-0.0124607	-0.0124607
AC005037.4	3.33589	5.15895	6.0277	4.36447	7.92155	4.48958	8.23177
AC005037.6	9.36306	2.8725	1.1511	3.92033	1.1511	5.26888	1.1511
AC005041.11	0.00754261	0.103524	0.103524	2.20878	0.103524	0.103524	0.103524
AC005042.2	7.4651	2.72843	2.40066	3.22043	2.72754	1.89459	8.10836
AC005077.12	3.10382	3.72842	4.09362	3.18924	3.47499	2.89054	4.12743
AC005077.14	0.643224	0.385832	1.28709	0.507356	0.579831	0.494166	1.57241
AC005077.5	0.0864919	0.205709	-0.0643744	-0.0643744	-0.0643744	-0.0643744	3.08355
AC005077.7	0.468293	-0.113285	-0.113285	-0.113285	-0.113285	-0.113285	-0.113285
AC005077.8	0.969905	0.985491	1.71573	0.205666	2.19545	0.248366	5.8042
AC005077.9	-0.00669984	0.14003	0.14003	0.14003	0.14003	0.14003	0.14003
AC005082.1	68.5662	58.5615	140.206	90.8557	114.884	55.784	257.065
AC005086.1	45.3147	67.2653	83.2106	85.7724	50.8793	101.871	20.4873
AC005086.2	7.98439	10.8694	15.258	19.3172	19.4474	8.48538	38.9396
AC005086.3	11.8885	16.7507	16.808	14.1851	34.0259	22.0655	10.2524
AC005086.4	5.50175	27.6749	15.1165	9.68911	9.80322	4.51502	18.7617
AC005102.1	5.23787	-0.0816496	5.09657	0.158163	-0.0816496	-0.0816496	4.9666
AC005105.2	-0.00242644	0.0315533	0.0315533	0.0315533	0.0315533	0.0315533	0.0315533
AC005154.7	8.48837	12.2013	10.7557	8.02437	12.5118	8.61915	11.1345
AC005154.8	8.79178	27.8629	8.0137	10.9655	37.0469	18.1971	15.4983
AC005176.1	0.000941901	0.0564222	0.0564222	0.0564222	0.0564222	0.0564222	0.0564222
AC005176.2	0.360338	0.749163	0.657862	0.495289	0.370652	1.14519	1.37262
AC005189.6	4.68889	8.92711	2.55084	3.07305	0.00514763	0.00514763	0.00514763
AC005229.5	0.000151653	0.0221317	0.0221317	0.442394	0.0221317	0.0221317	0.0221317
AC005237.2	4.35708	1.30886	-0.0586065	8.32568	-1.16965	25.7437	29.654
AC005255.3	0.251375	0.483889	-0.0124184	0.16225	-0.0124184	-0.0124184	-0.0124184
AC005255.6	3.54991e-05	0.00212648	0.00212648	0.00212648	0.00212648	0.00212648	0.00212648
AC005262.4	0.00123778	-0.00461349	-0.00461349	-0.00461349	-0.00461349	1.21473	-0.00461349
AC005280.1	7.98877	9.45703	15.1547	12.7899	16.664	9.43931	8.48321
AC005300.5	1.30471	2.56408	7.1569	3.96926	15.5451	2.0586	0.949178
AC005326.2	6.76281	10.8985	26.9915	11.7382	-0.00580552	7.07372	-0.00580552
AC005336.4	0.215657	1.2165	0.0094688	0.0679686	0.0094688	0.0094688	0.0094688
AC005336.5	0.032409	-0.0209069	-0.0209069	-0.0209069	-0.0209069	-0.0209069	-0.0209069
AC005351.1	0.0589292	1.48385	2.06602	0.0687066	0.0687066	0.312471	0.0687066
AC005358.1	0.0709597	-0.0420664	-0.0420664	-0.0420664	-0.0420664	-0.0420664	-0.0420664
AC005363.9	0.327812	0.769911	0.495381	6.43181	9.51976	0.495381	0.495381
AC005399.1	15.7201	27.2468	14.6185	7.69214	12.5089	20.1403	2.19114
AC005477.1	1.04304	1.26027	0.654615	5.02682	0.170825	3.18948	-0.297937
AC005481.5	0.443146	0.35486	0.444354	-0.0160677	-0.0454485	0.168361	2.00408
AC005488.1	1.52822	4.79969	9.15979	-0.179223	18.2432	-0.179223	-0.179223
AC005488.11	6.02635	9.3974	10.0538	26.2349	7.71958	2.65666	4.27945
AC005517.3	31.63	24.277	31.0153	23.3292	16.7599	50.5567	33.1563
AC005534.6	0.274252	0.132874	0.132874	1.21327	1.42541	0.132874	0.132874
AC005539.2	-0.0720358	0.0805148	0.0228498	0.0228498	0.0228498	0.0228498	0.0228498
AC005544.1	0.0656145	0.0357912	0.0357912	0.0357912	0.0357912	0.0357912	0.0357912
AC005549.3	0.00262469	0.157226	0.157226	0.157226	0.157226	0.157226	0.157226
AC005559.3	0.00215676	0.00581835	0.00581835	0.00581835	0.00581835	0.260592	0.00581835
AC005588.2	16.6783	41.8091	24.0933	23.3147	71.8578	12.2411	1.66152
AC005606.1	0.994201	2.62413	0.167056	2.08683	3.21312	3.49098	0.167056
AC005609.1	0.409813	0.328946	1.18868	0.0528291	0.00778186	0.0362157	0.186776
AC005618.1	2.799	3.766	2.62597	4.86919	8.10976	0.742058	5.97887
AC005682.6	2.4397	2.14626	1.36442	1.55368	7.42006	3.30751	0.505567
AC005682.7	0.907705	1.30974	0.113919	0.596019	2.19595	0.113919	0.113919
AC005722.4	0.27559	-0.0448677	-0.0448677	0.0774035	1.3925	-0.0448677	-0.0448677
AC005730.2	0.0080385	0.830296	5.11462	-0.0496098	-0.0496098	1.15095	-0.0496098
AC005740.4	0.300684	0.0779525	0.0779525	1.23399	0.0779525	0.0779525	0.0779525
AC005741.2	0.28066	-0.158979	-0.158979	-0.158979	-0.158979	-0.158979	-0.158979
AC005758.1	0.313571	0.042227	0.042227	0.042227	0.042227	0.042227	0.042227
AC005776.1	3.00468	1.39579	0.810368	4.04223	0.810368	3.42985	0.810368
AC005777.3	1.04405	-0.695271	-0.695271	2.98917	35.8567	-0.695271	-0.695271
AC005779.1	73.0282	124.405	131.226	83.3331	88.0488	63.4744	163.369
AC005779.2	2.61695	0.547812	1.39727	1.40208	0.158989	0.887654	0.495376
AC005786.3	0.00291236	0.0436634	0.0436634	0.0436634	0.0436634	4.01861	0.0436634
AC005795.1	0.260102	0.126726	0.000470726	0.392355	0.000470726	0.482176	0.000470726
AC005822.1	0.428878	0.643344	1.345	0.430273	1.25277	1.7392	0.00382221
AC005831.1	44.1825	66.5137	41.0666	36.1221	33.1218	49.6617	25.8849
AC005838.2	5.29054	8.57011	1.39385	-0.761975	1.16423	-0.761975	-0.761975
AC005841.1	3.65607	8.27563	8.64316	4.73603	9.03616	7.29244	11.4808
AC005884.1	1.73641	1.11739	0.740623	1.01586	0.156228	1.05978	0.156228
AC006001.1	0.438399	2.38425	1.04348	3.15536	0.134638	2.23684	0.134638
AC006011.4	7.80113	2.43375	13.4677	12.9237	24.772	22.6325	2.43375
AC006014.10	1.74912	1.40125	2.66558	1.59544	1.4189	3.41059	1.23219
AC006014.1	5.12378	10.0603	10.7155	26.8645	8.38584	3.33293	4.95252
AC006014.7	0.097014	0.185936	-0.098667	0.115564	-0.098667	-0.098667	-0.098667
AC006014.8	0.236233	-0.170049	-0.170049	1.51771	1.20032	2.09885	-0.170049
AC006022.4	0.0368003	-0.0168922	4.081	-0.0168922	-0.0168922	-0.0168922	-0.0168922
AC006023.8	0.195926	0.0478215	0.0478215	0.0902736	0.0478215	0.660741	0.0478215
AC006024.4	1.18985e-05	0.000712751	0.000712751	0.000712751	0.000712751	0.000712751	0.000712751
AC006026.12	-0.0723529	0.68564	0.68564	0.68564	0.68564	0.68564	0.68564
AC006026.9	-0.000337739	0.00434899	0.00434899	0.00434899	0.00434899	0.00434899	0.00434899
AC006028.11	2.68896	2.30622	6.08239	3.66724	10.8594	5.45023	0.729187
AC006033.22	1.33806	0.338391	0.861446	2.09143	0.0339222	1.72329	0.0339222
AC006035.1	-0.00411737	0.0402649	0.0402649	0.0402649	0.0402649	0.0402649	0.0402649
AC006042.8	19.3648	12.5802	18.5663	12.8949	5.08026	24.4317	14.1835
AC006045.3	0.277767	0.00642368	0.00642368	0.00642368	0.00642368	0.00642368	0.00642368
AC006070.12	0.00103377	0.0619254	0.0619254	0.0619254	0.0619254	0.0619254	0.0619254
AC006077.4	0.91854	2.2711	0.19121	0.19121	0.19121	2.08228	0.19121
AC006111.1	5.26646	7.81626	7.82662	7.40029	7.47067	6.76896	6.59939
AC006115.6	-0.00265354	0.0497626	0.0497626	0.0497626	0.0497626	0.0497626	0.0497626
AC006116.13	-0.0893815	0.183382	0.0787232	0.356842	1.01355	0.0787232	0.0787232
AC006116.14	0.350254	0.12138	0.12138	0.12138	0.12138	0.12138	0.12138
AC006116.20	5.50593	9.06504	5.72519	6.25489	10.9527	7.71047	7.28534
AC006116.22	0.247576	0.0295732	0.263374	0.383632	0.0295732	0.187763	0.0295732
AC006126.3	3.49051	9.45187	4.98152	5.92688	1.40328	3.36261	5.81429
AC006130.4	-0.00157321	0.0294026	0.0294026	0.0294026	0.0294026	0.0294026	0.0294026
AC006133.3	-0.00299207	-0.00566506	-0.00566506	-0.00566506	-0.00566506	-0.00566506	-0.00566506
AC006153.3	0.133829	0.265402	-0.0743247	0.156533	-0.0743247	-0.0743247	-0.0743247
AC006156.1	0.083198	0.254671	0.549737	0.327394	0.0359783	0.417842	0.0359783
AC006156.2	5.45951e-05	0.00327038	0.00327038	0.00327038	0.00327038	0.00327038	0.00327038
AC006195.2	1.06482	2.18232	2.74001	0.999525	3.21573	1.11563	3.88477
AC006326.3	-0.00353791	0.0459625	0.0459625	0.0459625	0.0459625	0.0459625	0.0459625
AC006328.9	-0.00102876	0.0228232	0.0228232	0.0228232	0.0228232	0.0228232	0.0228232
AC006335.11	1.82865	6.12737	14.9451	6.78777	0.824785	2.52406	9.00755
AC006335.2	0.056951	1.61999	0.336717	-0.0373415	-0.0373415	0.339374	-0.0373415
AC006335.6	-0.000691627	0.0128513	0.0128513	0.0128513	0.0128513	0.0128513	0.0128513
AC006355.3	0.859243	1.04629	1.33047	0.907969	1.27808	0.0332032	0.0332032
AC006372.1	0.0329226	-0.0355487	-0.0355487	-0.000717978	-0.0355487	-0.0355487	2.18545
AC006427.2	-0.00247365	0.295422	0.818479	0.395939	-0.00560962	-0.00560962	-0.00560962
AC006435.1	-0.000954164	0.0118975	0.0118975	0.0118975	0.0118975	0.0118975	0.0118975
AC006445.6	0.000483748	0.0289777	0.0289777	0.0289777	0.0289777	0.0289777	0.0289777
AC006445.7	0.443516	0.458261	-0.0291581	0.134864	-0.0291581	-0.0291581	-0.0291581
AC006449.1	30.57	41.1191	37.5776	32.8045	55.9203	26.3551	16.3637
AC006455.1	0.0864718	0.34202	0.288217	0.0442033	1.15184	0.224346	-0.00938361
AC006461.2	9.64178	11.6172	0.895873	5.64857	-0.350133	5.06751	-0.350133
AC006465.4	2.66225	3.17388	1.23135	2.66987	4.63468	2.52748	0.446993
AC006483.5	-0.000646	0.0443141	0.0443141	0.0443141	0.0443141	0.0443141	0.0443141
AC006486.1	4.16637	6.73543	10.0876	6.77073	4.37347	7.80577	0.736275
AC006486.9	0.982751	1.64107	-0.0156256	-0.0156256	-0.0156256	-0.0156256	8.54038
AC006499.1	0.102885	0.166545	0.00748413	0.0602654	0.00748413	0.00748413	0.00748413
AC006499.2	-0.00595316	0.103911	0.103911	0.712941	0.103911	0.103911	0.103911
AC006499.3	0.14872	0.173454	0.55995	0.221985	0.0276937	0.0276937	0.0276937
AC006499.4	0.578173	2.50356	0.0357201	0.0357201	0.0357201	0.0357201	0.0357201
AC006499.5	0.33726	0.0175189	0.0175189	0.910735	0.0175189	0.0175189	0.0175189
AC006499.6	0.113449	0.0418668	0.0418668	0.438008	0.0418668	0.0418668	0.0418668
AC006499.7	-0.213834	0.00327729	0.00327729	0.228079	0.00327729	0.00327729	0.00327729
AC006499.8	0.122634	0.823319	0.00830396	0.0757467	0.00830396	0.447312	0.00830396
AC006509.4	-0.0577879	0.052719	0.052719	0.052719	0.052719	1.1302	0.052719
AC006509.7	102.64	258.293	385.157	86.0285	290.152	377.032	241.622
AC006538.4	0.151589	-0.0878133	-0.0878133	-0.0878133	-0.0878133	-0.0878133	-0.0878133
AC006539.2	-0.197715	2.74286	3.11312	0.778194	0.0144628	0.226632	0.0144628
AC006539.3	3.59024	7.44224	3.73664	2.87041	7.44139	6.77001	10.309
AC006539.4	2.40851	3.88658	6.30174	2.45665	8.96424	2.96092	0.318046
AC006547.14	0.935177	1.90911	0.921844	1.83745	3.39932	2.26374	2.8095
AC006548.19	33.4411	2.47324	2.47324	2.47324	2.47324	2.47324	2.47324
AC006548.26	0.000301805	0.0180789	0.0180789	0.0180789	0.0180789	0.0180789	0.0180789
AC006946.12	14.2138	27.1533	21.1158	10.2573	1.44344	31.3132	22.0841
AC006946.15	-0.0109783	0.0272439	0.0272439	0.0272439	0.0272439	0.0272439	0.0272439
AC006960.5	0.211353	2.65521	-0.540995	-0.540995	-0.540995	-0.540995	-0.540995
AC006967.1	3.3753	3.95471	6.41692	4.66937	3.5795	4.92822	17.6417
AC006978.6	12.8864	16.8441	16.0612	12.601	15.2236	17.6859	5.49433
AC006987.4	14.8595	8.69266	15.3783	14.7147	5.44113	8.62314	-0.0642292
AC006987.6	0.832307	3.14526	-0.0190686	3.87365	4.87585	-0.0190686	-0.0190686
AC006987.7	0.00275226	-0.00459655	-0.00459655	-0.00459655	-0.00459655	-0.00459655	-0.00459655
AC006994.1	3.7017	3.54585	0.828776	0.811289	2.80954	3.58573	0.221252
AC006995.8	4.75532	3.75273	5.79186	3.77152	6.4147	5.37141	10.9908
AC007000.10	20.8335	49.8822	25.3511	33.0349	15.4305	25.397	5.73954
AC007000.11	64.2655	48.3997	90.3079	66.3296	62.3232	93.6557	-4.25532
AC007000.12	8.05265	6.90399	14.3648	8.23055	13.5468	8.03235	-0.590854
AC007016.3	-0.0154855	-0.0236673	-0.0236673	-0.0236673	-0.0236673	-0.0236673	-0.0236673
AC007040.11	4.16801	3.21733	5.15482	1.9541	3.92703	3.67812	1.83429
AC007041.2	0.120771	0.00184377	0.355249	0.00184377	0.00184377	0.00184377	0.00184377
AC007050.18	0.350925	0.222231	2.49997	0.468648	-0.151649	2.43262	3.1607
AC007064.25	0.000147891	0.00885901	0.00885901	0.00885901	0.00885901	0.00885901	0.00885901
AC007136.1	1.23133	0.0518282	0.0518282	0.0518282	0.0518282	0.0518282	0.0518282
AC007163.10	-0.00135267	0.027063	0.027063	0.027063	0.027063	0.027063	0.027063
AC007163.8	-0.00384062	0.0286351	0.0286351	0.385139	0.0286351	0.0286351	0.0286351
AC007163.9	-0.000935234	0.0120826	0.0120826	0.0120826	0.0120826	0.0120826	0.0120826
AC007204.1	3.2327	-0.00904211	-0.00904211	2.63379	15.2649	8.31336	-0.00904211
AC007216.2	-0.598522	60.3282	-0.198171	6.08159	46.8483	-0.198171	21.1415
AC007228.8	18.1351	17.6581	40.1341	9.57489	1.37197	11.875	1.37197
AC007229.3	0.526382	-0.0647728	2.39185	-0.0647728	-0.0647728	-0.0647728	12.1728
AC007237.2	0.766654	2.28156	1.04879	0.0226899	0.0226899	0.0226899	0.0226899
AC007238.1	0.0593392	0.441508	-0.0312044	0.00326069	-0.0312044	-0.0312044	3.4491
AC007248.6	0.621654	0.0218588	0.0218588	0.0218588	0.0218588	0.0218588	0.0218588
AC007248.7	0.0719111	0.476078	0.0822094	2.26586	0.0822094	2.45038	0.0822094
AC007253.1	0.794305	0.012763	0.580603	0.012763	0.012763	0.012763	0.012763
AC007256.5	2.11963	2.8215	1.97552	1.50327	1.80922	4.43345	2.54758
AC007272.1	36.6506	43.1569	39.733	18.1276	33.9265	47.2611	-1.40019
AC007272.3	2.71513	2.4778	5.1922	2.55843	0.57525	5.52909	3.32137
AC007279.2	3.30554	2.2462	9.2238	2.42589	5.59659	-0.239625	5.94628
AC007282.6	0.200991	0.0330562	0.0330562	0.0330562	0.0330562	0.0330562	0.0330562
AC007283.4	87.1261	122.248	229.79	130.11	122.649	185.252	71.0388
AC007292.1	2.21933	2.21986	3.52688	-0.0778285	-0.374147	0.802266	18.3968
AC007312.3	14.7467	2.27881	24.3732	8.10738	22.3251	0.210603	0.210603
AC007316.3	0.000114585	0.00686394	0.00686394	0.00686394	0.00686394	0.00686394	0.00686394
AC007318.5	0.210248	0.724906	1.24689	0.391418	1.97615	1.72145	0.78375
AC007322.1	7.61627e-05	0.00456233	0.00456233	0.00456233	0.00456233	0.00456233	0.00456233
AC007326.9	0.001022	-0.00708711	-0.00708711	0.892042	-0.00708711	-0.00708711	-0.00708711
AC007327.6	7.65555	3.35296	0.256659	0.256659	0.256659	8.48437	0.256659
AC007347.1	7.59772	10.1676	9.49871	7.37251	7.627	9.48254	10.0087
AC007362.1	16.7901	15.4559	11.9988	10.4429	4.19217	7.46021	3.43279
AC007365.4	0.55153	1.81078	8.62839	3.06842	3.46482	5.92579	8.0537
AC007375.1	1.25456e-05	0.000751511	0.000751511	0.000751511	0.000751511	0.000751511	0.000751511
AC007377.1	16.4	83.0712	11.0686	143.01	46.7717	22.0077	7.61566
AC007382.1	2.78665	12.9172	0.131968	4.10456	0.131968	13.6569	0.131968
AC007386.3	2.57298	5.83212	1.04069	5.29757	6.06909	6.01531	0.282708
AC007389.1	2.06999	1.11001	1.99975	1.10179	4.83687	4.77275	0.018051
AC007389.2	0.757535	2.30667	6.26738	1.18284	-0.0167	-0.0167	-0.0167
AC007394.3	4.90657e-05	0.00293915	0.00293915	0.00293915	0.00293915	0.00293915	0.00293915
AC007395.4	0.752226	-0.0555794	-0.0555794	0.230144	-0.0555794	0.146416	-0.0555794
AC007401.1	4.97518	7.01307	6.17471	4.51939	3.8336	5.09834	4.31617
AC007401.2	11.2646	17.3846	6.36274	9.29827	4.13331	10.0325	1.2633
AC007421.1	-5.38979	4.50173	6.74024	20.8662	1.77706	13.4438	1.77706
AC007461.1	-0.00996167	0.00653751	0.00653751	0.00653751	0.00653751	0.00653751	0.00653751
AC007551.2	-0.0435164	-0.000775996	-0.000775996	-0.000775996	-0.000775996	1.00816	-0.000775996
AC007557.1	0.636229	0.0335777	0.0335777	0.0335777	0.0335777	0.0335777	0.0335777
AC007559.1	0.0377629	-0.0218756	-0.0218756	-0.0218756	-0.0218756	1.0275	-0.0218756
AC007560.1	0.033304	-0.0192926	-0.0192926	-0.0192926	-0.0192926	-0.0192926	-0.0192926
AC007562.1	0.0383104	-0.0221927	-0.0221927	-0.0221927	-0.0221927	-0.0221927	-0.0221927
AC007563.4	0.000278285	0.0166699	0.0166699	0.0166699	0.0166699	0.0166699	0.0166699
AC007618.3	1.65909	1.32189	0.948743	0.416748	0.0356261	0.0356261	0.0356261
AC007677.2	0.998545	0.0258929	1.49125	0.0258929	0.0258929	0.0258929	0.0258929
AC007679.1	0.00206111	-0.002186	-0.002186	0.200913	-0.002186	-0.002186	-0.002186
AC007679.4	9.37438	19.2356	17.5687	8.13325	8.26303	18.1984	14.7843
AC007690.1	16.7358	29.428	31.6663	13.5843	39.3189	23.2029	14.9573
AC007742.3	0.214633	0.0512501	0.0512501	0.0512501	0.0512501	0.0512501	0.0512501
AC007742.7	0.0789125	0.026141	0.026141	0.026141	0.026141	0.026141	0.026141
AC007773.3	0.00450183	1.40083	2.24455	0.471059	6.02057	1.50788	-0.106009
AC007790.4	5.03281	10.784	12.5379	6.70941	6.28705	9.88377	7.4307
AC007875.2	34.3912	31.8111	43.512	20.9963	37.0334	26.3744	2.4349
AC007875.3	24.8306	34.2286	43.9359	27.363	38.4777	37.4255	3.42011
AC007881.4	-0.0286731	0.161442	0.161442	5.82877	0.161442	0.161442	0.161442
AC007899.3	3.09088	3.2697	3.29287	5.29035	3.1887	5.06405	0.10648
AC007919.18	15.9768	12.1359	12.0923	10.9758	33.4762	15.4999	61.4283
AC007919.19	14.5716	45.1144	25.2467	14.2672	20.4324	16.9722	11.5585
AC007919.2	37.0809	65.9535	34.5135	24.5617	83.9532	44.4601	-0.849657
AC007952.1	64.2672	20.8177	35.5731	32.1275	334.806	128.898	-7.3905
AC007952.5	1.19066	3.0823	2.90295	1.4731	9.46349	3.72178	5.92875
AC007952.6	0.162814	0.369073	0.690283	0.907803	1.05342	0.96942	1.37253
AC007956.1	0.562839	-0.431228	1.06366	-0.431228	-0.431228	-0.431228	11.9556
AC007969.4	1.7113	3.66536	0.168008	1.38128	0.168008	16.7545	30.8085
AC007969.5	-0.0189738	-0.000179718	-0.000179718	-0.000179718	-0.000179718	1.12442	-0.000179718
AC008060.7	0.273004	0.78458	0.34488	0.386965	1.99391	1.10259	0.053438
AC008065.1	1.40622	6.52184	0.201385	2.97693	2.107	2.25616	0.201385
AC008072.1	54.7713	66.3768	82.2976	47.5728	54.8553	70.3023	56.8557
AC008074.5	0.087098	1.24529	0.085648	1.26079	6.9522	0.085648	0.085648
AC008132.1	-0.00723984	0.0236331	1.06146	0.106877	0.0236331	0.0236331	0.0236331
AC008132.12	0.000332898	0.00231631	0.00231631	0.00231631	0.00231631	0.00231631	0.00231631
AC008132.13	0.421386	0.682556	0.658311	0.481574	0.837901	0.748609	0.895554
AC008132.14	0.31895	0.0312988	0.0312988	0.0312988	0.0312988	0.0312988	0.0312988
AC008147.1	4.59937	-3.33132	22.8184	-3.33132	-3.33132	66.4884	-3.33132
AC008147.2	6.43978	3.51994	3.51994	8.19625	3.51994	3.51994	3.51994
AC008155.1	0.000191994	0.0115009	0.0115009	0.0115009	0.0115009	0.0115009	0.0115009
AC008155.2	5.95151e-05	0.0035651	0.0035651	0.0035651	0.0035651	0.0035651	0.0035651
AC008171.1	6.13068	19.6791	5.48633	12.4688	0.238304	0.238304	0.238304
AC008173.1	0.000293975	0.0176098	0.0176098	0.0176098	0.0176098	0.0176098	0.0176098
AC008264.4	1.23739	2.04528	0.263522	3.9031	0.263522	3.93073	0.263522
AC008265.2	3.9415e-05	0.00236105	0.00236105	0.00236105	0.00236105	0.00236105	0.00236105
AC008267.1	5.06655	6.89804	4.87209	5.93968	3.58248	7.39557	9.26039
AC008268.2	0.110215	-0.00978241	0.341301	0.0336429	-0.00978241	0.0393541	-0.00978241
AC008271.1	0.602352	0.39344	0.926842	0.0677714	-0.066102	1.41422	2.12616
AC008280.1	6.66759	12.266	11.1507	3.8782	6.60894	9.1733	13.038
AC008280.3	4.34908	0.211129	-0.00933785	-0.00933785	-0.00933785	-0.00933785	12.6274
AC008394.1	101.702	116.919	135.594	83.6929	147.25	122.983	86.6145
AC008427.2	7.28586e-05	0.00436441	0.00436441	0.00436441	0.00436441	0.00436441	0.00436441
AC008443.1	9.35857	10.3384	10.0486	5.39985	13.1623	10.7961	25.3423
AC008498.1	7.13048	4.66681	11.0266	0.907703	7.17946	0.907703	0.907703
AC008555.1	24.3907	32.1176	61.1637	69.6293	105.959	99.9452	107.924
AC008555.2	3.0777	5.37406	13.5023	10.5674	11.2419	14.7314	0.439758
AC008565.1	3.04919	3.69453	0.959304	3.423	2.09079	3.7364	0.959304
AC008592.3	-0.457899	0.141666	2.07519	1.99813	0.141666	0.141666	8.24933
AC008686.1	18.2901	21.9215	37.3228	21.1746	32.0072	25.8943	12.2589
AC008694.2	-0.0181784	0.113706	1.00543	0.113706	0.113706	0.113706	0.113706
AC008731.1	-0.0965478	2.16399	1.80102	7.24091	-0.122299	-0.1223	-0.1223
AC008738.1	21.0986	21.8604	30.2127	23.8933	8.93902	24.6949	18.2874
AC008746.10	-0.0143167	0.00117859	0.822376	0.00117859	0.00117859	0.00117859	0.00117859
AC008746.5	8.3604	14.9255	10.4317	10.8299	15.5063	5.19569	2.83008
AC008850.3	6.80382	13.4106	3.01251	3.72678	5.23433	9.50447	13.4974
AC008865.1	-0.0171009	0.00496586	0.00496586	0.640484	0.00496586	0.00496586	0.00496586
AC008914.1	413.73	477.469	723.554	516.121	290.406	652.745	905.117
AC008948.1	-0.19756	0.0274031	0.0274031	0.0274031	0.0274031	0.0274031	0.0274031
AC008964.1	9.02078	65.4765	5.31371	5.31664	21.492	25.1627	10.2523
AC008984.6	0.0135903	0.294993	-0.0340387	-0.0340387	1.6677	2.30649	-0.0340387
AC008984.7	-0.00352182	0.0478228	0.0478228	0.0478228	0.0478228	0.0478228	0.0478228
AC009041.1	3.83565e-05	0.00229765	0.00229765	0.00229765	0.00229765	0.00229765	0.00229765
AC009060.1	205.776	284.175	249.048	97.2776	312.875	377.529	274.56
AC009061.1	4.31454	3.79744	7.72411	5.25832	6.33741	7.8805	9.91334
AC009093.1	12.0741	13.912	19.2186	12.8329	23.4155	20.804	20.7386
AC009107.1	16.5394	20.7209	18.9037	10.5941	29.0529	23.3486	6.21054
AC009120.3	24.5947	22.922	16.0962	8.36557	13.3565	14.2749	3.08311
AC009120.8	0.356226	-0.000890884	-0.000890884	-0.000890884	-0.000890884	-0.000890884	-0.000890884
AC009234.1	0.21012	0.141555	-0.00818038	0.690681	-0.00818038	-0.00818038	-0.00818038
AC009237.10	-0.0347286	0.301998	0.0345159	0.0345159	0.0345159	0.0345159	0.0345159
AC009237.11	3.50557	3.29231	0.725829	2.47024	2.5481	3.08003	0.725829
AC009237.14	0.000350433	0.0209918	0.0209918	0.0209918	0.0209918	0.0209918	0.0209918
AC009237.16	0.000151019	0.00904642	0.00904642	0.00904642	0.00904642	0.00904642	0.00904642
AC009237.17	5.60509e-05	0.00335759	0.00335759	0.00335759	0.00335759	0.00335759	0.00335759
AC009237.2	0.244006	2.60282	2.83891	0.128859	0.128859	3.2499	0.128859
AC009237.4	9.51227e-05	0.00569808	0.00569808	0.00569808	0.00569808	0.00569808	0.00569808
AC009237.8	1.46737	1.99773	4.59577	2.08495	3.03777	4.08217	2.79905
AC009238.7	5.60509e-05	0.00335759	0.00335759	0.00335759	0.00335759	0.00335759	0.00335759
AC009245.3	0.448777	0.151057	1.98853	0.151057	0.151057	0.151057	0.151057
AC009263.2	0.0680379	0.00752685	0.00752685	0.00752685	0.00752685	0.00752685	0.00752685
AC009274.6	0.0784088	0.669157	-0.0719108	-0.0719108	4.25859	-0.0719108	-0.0719108
AC009299.4	2.58607	2.2195	6.92284	2.42443	1.94021	15.4186	0.075764
AC009299.5	0.419038	0.681448	1.97323	0.387267	0.0700823	0.0700823	0.933661
AC009302.2	0.000196812	0.0117895	0.0117895	0.0117895	0.0117895	0.0117895	0.0117895
AC009303.3	-0.011291	8.43952	8.59239	6.07994	1.94012	3.91389	1.94012
AC009310.1	0.000234635	0.0140552	0.0140552	0.0140552	0.0140552	0.0140552	0.0140552
AC009313.2	0.0189263	0.116425	0.274115	0.234959	0.0263333	0.587672	0.0263333
AC009362.2	1.4038	0.68238	2.79667	0.343704	0.343704	0.343704	0.343704
AC009365.3	0.0535581	-0.0333834	-0.0333834	-0.0203328	1.61001	-0.0333834	-0.0333834
AC009403.2	6.95166	9.87016	15.8124	12.535	13.0859	7.49362	13.6991
AC009413.2	0.372774	0.146852	0.847299	0.692838	0.146855	0.146852	0.146852
AC009414.1	6.02142e-05	0.00360697	0.00360697	0.00360697	0.00360697	0.00360697	0.00360697
AC009469.1	11.9807	16.3417	15.5454	19.6545	11.1616	16.9468	9.24607
AC009474.1	-0.000405215	0.00502555	0.00502555	0.00502555	0.00502555	0.00502555	0.00502555
AC009474.2	0.0878203	-0.152817	-0.152817	-0.152817	-0.152817	-0.152817	-0.152817
AC009502.1	-0.000461091	0.00856196	0.00856196	0.00856196	0.00856196	0.00856196	0.00856196
AC009506.2	0.519631	-0.276494	-0.276494	-0.276494	-0.276494	-0.276494	-0.276494
AC009518.2	-0.00075732	0.0188906	0.0188906	0.0188906	0.0188906	0.0188906	0.0188906
AC009541.1	0.0609014	0.256684	0.0341663	0.144472	0.0341663	0.301285	0.0341663
AC009784.4	0.23134	0.206566	0.206566	0.206566	0.206566	0.206566	0.206566
AC009802.1	1.04522	-0.733537	-0.733537	-0.733537	18.0699	-0.733537	-0.733537
AC009892.10	0.25047	0.695614	0.422673	0.297535	3.77768	0.467871	-0.024364
AC009892.2	0.00211645	-0.00272545	-0.00272545	0.22554	-0.00272545	-0.00272545	-0.00272545
AC009892.5	-0.0019199	0.0356296	0.0356296	0.0356296	0.0356296	0.0356296	0.0356296
AC009892.9	0.60561	1.18327	2.91764	2.96147	0.169188	3.66366	0.169188
AC009945.4	-0.00142036	0.0256225	0.0256225	0.0256225	0.0256225	0.0256225	0.0256225
AC009947.2	-0.000367716	0.00693886	0.00693886	0.00693886	0.00693886	0.00693886	0.00693886
AC009947.3	-0.000124731	0.00163067	0.00163067	0.00163067	0.00163067	0.00163067	0.00163067
AC009948.7	0.134541	0.0355816	0.294945	0.0355816	0.0355816	1.20072	0.0355816
AC009951.1	31.7503	49.1259	43.127	26.9943	31.6209	42.4863	26.6857
AC009951.2	46.4299	102.202	94.0475	48.775	75.6734	62.4942	83.6584
AC009960.1	-0.0362547	0.296925	0.0291692	0.0291692	0.0291692	0.0291692	0.0291692
AC009960.2	0.167467	0.0422198	1.69047	0.142738	0.0422198	0.0422198	0.0422198
AC009960.3	0.126422	0.079305	0.750343	0.079305	0.079305	0.079305	0.079305
AC009960.4	-0.00956411	0.606735	0.0607413	0.0607413	0.0607413	0.0607413	0.0607413
AC009960.5	0.921107	0.204903	0.204903	0.204903	0.204903	0.204903	0.204903
AC009960.6	-0.00237932	0.0430228	0.0430228	0.0430228	0.0430228	0.0430228	0.0430228
AC009960.7	-0.00973435	0.0838982	0.0838982	0.0838982	0.0838982	0.0838982	0.0838982
AC009961.2	1.49203	0.907184	1.40404	0.697498	1.56036	1.45489	0.0281796
AC009961.5	22.2659	22.1983	9.18895	10.5839	2.74432	6.35936	2.74432
AC009963.3	3.19356	14.0915	1.26345	1.26345	1.26345	1.26345	1.26345
AC009963.6	0.000126297	0.00756551	0.00756551	0.00756551	0.00756551	0.00756551	0.00756551
AC009965.1	-0.0002765	0.00885815	0.00885815	0.00885815	0.00885815	0.00885815	0.00885815
AC009967.3	6.24222	14.7784	17.1738	8.33708	9.93531	10.695	24.1125
AC009977.1	22.9542	9.73892	8.16059	33.9129	2.60717	127.374	2.60717
AC010086.1	0.613454	1.06076	1.70535	0.138548	0.138548	0.138548	0.138548
AC010091.4	-0.000268194	0.0657693	0.0657693	0.0657693	0.0657693	0.0657693	0.0657693
AC010095.6	0.110014	-0.154979	3.32716	-0.154979	-0.154979	-0.154979	-0.154979
AC010095.7	0.304174	0.000333682	0.000333682	0.000333682	0.000333682	0.000333682	0.000333682
AC010132.11	0.00972136	-0.00936495	0.126628	-0.00936495	-0.00936495	-0.00936495	-0.00936495
AC010146.1	-0.00130868	0.0267048	0.0267048	0.0267048	0.0267048	0.0267048	0.0267048
AC010150.1	7.25797	6.34415	4.07874	9.75957	1.10081	14.7667	1.10081
AC010170.1	0.216175	-0.114301	-0.114301	-0.114301	2.08548	-0.114301	-0.114301
AC010240.2	9.21757	15.8243	15.5323	11.9406	16.6151	17.3303	4.23256
AC010240.3	-0.00116846	0.0190964	0.0190964	0.340801	0.0190964	0.0190964	0.0190964
AC010243.1	10.3926	6.43676	9.74545	11.0091	15.8667	15.2429	2.34464
AC010327.2	3.28772	3.80687	5.43749	4.71321	8.44306	3.29568	8.15572
AC010335.1	-0.164605	1.8835	0.0819239	0.0819239	0.0819239	0.0819239	0.0819239
AC010336.1	3.13863	2.4539	4.07988	2.7983	2.88075	4.22954	2.76336
AC010423.1	0.371486	0.248408	-0.0460608	0.395741	-0.0460608	0.123356	1.91322
AC010441.1	7.71445	7.51015	19.8539	7.29131	1.63259	0.989745	5.13494
AC010468.1	0.339023	0.129451	0.129451	0.129451	0.129451	0.129451	0.129451
AC010492.2	-0.00050125	0.00638076	0.00638076	0.00638076	0.00638076	0.00638076	0.00638076
AC010492.4	-0.00168446	0.0210758	0.0210758	0.0210758	0.0210758	0.0210758	0.0210758
AC010492.5	-0.000284098	0.0163463	0.0163463	0.0163463	0.0163463	0.0163463	0.0163463
AC010522.1	13.5867	17.5323	22.8837	22.9658	41.3397	16.8754	1.10661
AC010525.1	10.8614	5.78659	7.9133	18.0152	39.563	12.1395	44.8796
AC010525.5	4.85447	28.6217	8.48069	15.6651	17.8442	44.8916	2.10109
AC010536.1	3.04013	4.01984	4.66932	3.36994	6.17194	3.39164	4.82024
AC010547.9	0.557992	0.416485	0.0934531	0.340626	0.0934531	0.336717	0.0934531
AC010620.1	0.000355209	0.0212779	0.0212779	0.0212779	0.0212779	0.0212779	0.0212779
AC010642.1	11.2562	8.91048	12.9174	9.6446	13.6621	9.88061	11.7404
AC010642.2	0.546984	0.582725	3.18703	2.17123	0.647118	0.0495897	5.6715
AC010646.3	0.496359	-0.0709157	-0.0709157	0.0988419	0.802961	1.59923	-0.0709157
AC010731.6	3.99335e-05	0.00239211	0.00239211	0.00239211	0.00239211	0.00239211	0.00239211
AC010733.5	8.43266	17.08	18.1043	13.7621	27.8294	30.4823	2.68851
AC010733.7	-0.000414071	0.514233	-0.00244938	-0.00244938	-0.00244938	-0.00244938	-0.00244938
AC010747.2	-0.0981482	0.158566	0.158566	0.158566	0.158566	0.158566	0.158566
AC010877.1	9.09261	17.1228	5.16711	7.62156	11.8359	8.11205	24.9098
AC010878.3	0.331943	-0.0796538	-0.0796538	0.25066	0.841264	-0.0796538	-0.0796538
AC010886.2	6.06557	5.51373	5.17635	3.45498	3.04035	3.8648	2.97153
AC010894.4	-0.035401	1.02097	0.0129433	0.0129433	0.0129433	0.0129433	0.0129433
AC010900.2	1.61015	1.81622	2.12326	1.38918	1.07855	1.83734	2.56587
AC010904.1	0.000208491	0.0124891	0.0124891	0.0124891	0.0124891	0.0124891	0.0124891
AC010967.1	-0.0451329	0.601178	0.601178	0.601178	0.601178	0.601178	0.601178
AC010970.2	255.396	411.24	249.173	228.764	179.735	133.335	450.038
AC010980.2	2.81892	3.31415	3.15276	2.9415	2.00162	4.15024	1.34909
AC011043.1	27.4009	29.544	56.3041	14.5618	20.5713	31.5756	23.7047
AC011233.2	0.000577246	0.0345784	0.0345784	0.0345784	0.0345784	0.0345784	0.0345784
AC011239.1	9.88406	7.45424	8.83997	4.8036	4.4847	5.96346	0.191936
AC011242.5	2.43387	1.62664	0.176133	0.0878289	3.00357	0.831495	0.0376253
AC011242.6	0.60941	0.547202	0.85432	0.0170825	0.393385	0.443828	0.0170825
AC011290.5	0.812981	4.71814	6.54646	3.19662	1.96901	2.4322	1.1479
AC011294.3	10.6488	12.6853	13.1594	8.72865	15.5617	13.3073	8.06784
AC011298.1	0.000262937	0.0157506	0.0157506	0.0157506	0.0157506	0.0157506	0.0157506
AC011322.1	-0.0017205	0.014833	0.014833	0.014833	0.014833	0.014833	0.014833
AC011330.5	7.27306	2.95857	0.0520825	0.0520825	3.14035	0.0520825	0.0520825
AC011366.3	-0.0155509	0.119198	0.119198	0.119198	0.119198	0.119198	0.119198
AC011385.1	7.32363	12.2019	20.2533	11.1155	21.1113	16.2673	4.26009
AC011385.2	35.1785	8.89349	49.5475	88.0335	124.985	64.6437	-7.81281
AC011406.2	10.0149	18.2512	3.52889	8.96983	21.7861	4.62912	1.75265
AC011431.1	1.97489	0.916155	-0.101669	-0.101669	-0.101669	-0.101669	-0.101669
AC011475.1	84.0202	164.067	84.0004	123.526	92.9678	33.3366	277.219
AC011484.1	0.560904	-0.0213966	-0.0213966	0.809597	-0.0213966	0.162992	-0.0213966
AC011498.1	3.15976	5.42453	11.5034	5.78841	5.14552	6.66216	4.18601
AC011500.1	0.628993	-0.170079	-0.170079	0.326217	-0.170079	-0.170079	-0.170079
AC011515.2	0.329157	0.0490776	0.80388	1.4365	0.0490776	0.466046	0.0490776
AC011530.4	0.0187337	-0.0306852	-0.0306852	0.170733	-0.0306852	-0.0306852	-0.0306852
AC011551.3	4.13502	6.44087	5.27945	4.69645	2.99721	5.5053	2.13933
AC011718.1	0.344352	-0.0596785	0.26074	0.00282934	-0.0596785	-0.0596785	1.98591
AC011737.2	-0.0529721	0.0176092	0.0176092	0.0176092	0.0176092	0.0176092	0.0176092
AC011742.3	2.34154	6.34849	3.12021	4.76625	6.23683	7.35714	0.462262
AC011742.5	0.346556	0.0555437	0.0555437	0.0555437	0.0555437	0.0555437	0.0555437
AC011753.6	-0.0115562	0.311199	0.311199	0.311199	0.311199	0.311199	0.311199
AC011755.1	0.886965	2.91875	0.575792	0.592505	1.75494	1.33391	0.815462
AC011816.1	-0.402719	3.21	3.19242	1.14442	0.857711	3.86243	0.857711
AC011841.1	8.07324	4.17905	9.69646	14.4031	10.5832	8.64959	5.31711
AC011841.2	1.94714	1.67516	0.296073	0.296073	0.296073	0.296073	0.296073
AC011897.1	0.542812	0.915848	0.708842	0.494208	1.33178	0.396321	0.804888
AC011933.1	0.287917	-0.368077	-0.368077	0.603979	10.0253	-0.368077	0.00309877
AC011933.2	16.1884	25.1879	12.4358	21.4145	41.3342	27.6536	4.80905
AC011997.1	1.33204	0.298921	0.0654141	0.561003	0.159848	0.0654771	2.7368
AC011999.1	0.544985	0.849666	0.77495	0.232268	1.60497	1.36369	-0.0262898
AC012005.2	-0.000767046	0.00879512	0.00879512	0.00879512	0.00879512	0.00879512	0.00879512
AC012065.5	-0.507659	4.02184	0.382648	0.382648	0.382648	0.382648	0.382648
AC012066.1	16.6408	10.4468	23.2101	14.1025	5.9836	6.94972	0.676369
AC012074.1	5.0471	3.2124	10.0785	9.07112	0.906953	13.5572	0.906953
AC012075.1	8.27617e-05	0.00495763	0.00495763	0.00495763	0.00495763	0.00495763	0.00495763
AC012078.2	0.0495186	0.00659655	0.00659655	0.00659655	0.00659655	0.00659655	0.00659655
AC012123.1	-0.0602008	0.230188	0.0520238	0.248619	3.71863	1.27847	2.29167
AC012215.1	0.000174807	0.000240923	0.000240923	0.000240923	0.000240923	0.000240923	0.000240923
AC012313.1	0.210467	0.23926	0.207586	-0.130755	-0.130755	1.5407	-0.130755
AC012314.19	0.275088	-0.0522132	2.64578	0.362379	-0.0522132	-0.0522132	-0.0522132
AC012354.8	0.0728114	-0.0421787	-0.0421787	-0.0421787	-0.0421787	-0.0421787	-0.0421787
AC012358.4	6.18334	8.64025	6.93419	9.05276	17.9776	2.43848	5.09634
AC012360.2	0.574712	-0.362874	0.950672	-0.362874	-0.362874	-0.362874	-0.362874
AC012362.3	0.451274	0.0805747	0.0805747	0.186412	0.0805747	1.13198	0.0805747
AC012363.10	8.47112	9.34949	5.12679	7.58521	2.20219	2.20219	2.20219
AC012363.7	7.9904	4.72047	5.78011	6.23647	1.83975	6.4974	1.83975
AC012363.8	4.36934	3.63965	3.40302	3.97793	0.916125	3.33404	0.916125
AC012379.1	4.15885	1.97413	0.961614	0.961614	0.961614	0.961614	6.89794
AC012414.1	4.47703	-0.141264	3.22787	-0.0426546	-0.141264	6.4135	-0.141264
AC012441.1	-0.00161331	0.0301601	0.0301601	0.0301601	0.0301601	0.0301601	0.0301601
AC012454.4	0.659463	3.04258	4.66411	1.07465	6.26963	2.578	2.07398
AC012485.1	25.7427	7.01295	20.4422	16.8382	65.9903	31.4036	0.94005
AC012493.2	0.0850023	-0.0492407	2.31284	-0.0492407	-0.0492407	-0.0492407	-0.0492407
AC012497.2	7.7428e-05	0.00463813	0.00463813	0.00463813	0.00463813	0.00463813	0.00463813
AC012501.3	0.0611192	0.0670523	0.0670523	0.0670523	0.0670523	0.0670523	0.0670523
AC012512.1	0.336239	0.627309	2.39985	1.29335	0.0567403	0.865784	0.0567403
AC012513.4	8.62077	14.1772	8.77925	10.5071	15.8436	9.70044	4.85707
AC012615.1	9.98658	1.98673	6.77908	5.02718	3.10468	1.38606	10.7686
AC013262.1	0.27602	-0.186984	-0.186984	-0.186984	-0.186984	-0.186984	-0.186984
AC013267.1	6.51433	6.64515	12.3897	2.51124	0.316583	10.1363	0.316583
AC013268.3	0.0206992	-0.0168063	-0.0168063	0.028452	0.0992473	0.365378	-0.0168063
AC013268.4	0.00916392	-0.00956761	-0.00956761	-0.00956761	-0.00956761	-0.00956761	-0.00956761
AC013269.5	0.0321732	0.516704	-0.0209984	-0.0209984	-0.0209984	-0.0209984	-0.0209984
AC013399.3	-0.0722159	1.53686	0.102249	0.463988	0.102249	0.102249	0.102249
AC013403.13	0.000828379	0.0496219	0.0496219	0.0496219	0.0496219	0.0496219	0.0496219
AC013404.1	0.000882102	0.05284	0.05284	0.05284	0.05284	0.05284	0.05284
AC013410.1	-0.000736221	0.00737996	0.00737996	0.00737996	0.00737996	0.00737996	0.00737996
AC013429.5	3.93243	5.80436	5.95567	5.79953	7.02626	4.98876	0.273489
AC013437.2	0.0713798	0.0517089	0.0517089	0.0517089	0.0517089	0.0517089	0.0517089
AC013437.4	-0.00197742	0.0379285	0.0379285	0.0379285	0.0379285	0.0379285	0.0379285
AC013437.6	0.00173914	0.939947	-0.00916477	-0.00916477	-0.00916477	-0.00916477	-0.00916477
AC013437.7	-0.0366066	0.03096	0.03096	0.03096	0.03096	0.03096	0.03096
AC013439.4	0.277661	0.859	1.8965	1.22286	0.119623	1.97236	0.119623
AC013444.1	0.521457	1.6154	-0.162243	1.01399	4.92977	0.831629	1.54619
AC013470.6	0.000384028	0.000230636	0.000230636	0.0742989	0.000230636	0.000230636	0.000230636
AC013470.8	0.973252	2.88519	0.361711	1.9792	0.109909	1.3993	1.51702
AC013474.4	14.047	12.5801	12.9623	7.92023	7.47827	12.3176	17.7134
AC013717.3	-0.00190579	0.0418364	0.0418364	0.0418364	0.0418364	0.0418364	0.0418364
AC015660.1	-0.169799	0.2474	15.8041	11.9272	0.2474	0.2474	0.2474
AC015688.3	-0.0171988	1.76506	1.70044	0.0603611	0.0603611	0.0603611	0.0603611
AC015726.1	4.72001	1.66634	3.402	2.15717	0.290696	2.18642	0.290696
AC015815.1	63.123	47.1431	81.2756	78.6051	9.27506	71.875	8.42754
AC015815.2	32.2308	46.314	39.231	21.4568	191.614	25.1778	-9.62576
AC015815.3	0.622097	12.817	25.1699	1.2487	-1.69865	-1.69865	-1.69865
AC015815.4	-0.0181241	0.334139	0.334139	0.334139	0.334139	0.334139	0.334139
AC015815.5	16.5953	58.0562	16.9381	29.2404	5.96147	60.1084	1.10491
AC015815.6	86.2406	106.015	170.333	37.9522	148.833	145.049	20.6462
AC015815.7	96.9296	127.013	85.2887	21.5143	93.0079	99.5679	206.649
AC015815.8	29.8805	-1.01117	-1.01117	-1.01117	25.6879	-1.01117	-1.01117
AC015818.3	4.71454	5.62571	3.2583	4.0746	6.88859	5.6343	0.535022
AC015849.14	0.569234	0.144505	0.0207929	0.831117	0.0207929	0.0207929	0.0207929
AC015871.1	-0.186243	0.118273	0.980124	0.118273	6.38695	1.15937	0.118273
AC015922.5	0.30368	0.0134159	0.0134159	0.0134159	0.0134159	0.547205	0.0134159
AC015922.7	0.274148	-0.225312	-0.225312	-0.225312	-0.225312	6.20201	-0.225312
AC015977.5	0.0206654	-0.0119712	-0.0119712	-0.0119712	-0.0119712	-0.0119712	-0.0119712
AC015987.2	0.277789	-0.323458	-0.323458	-0.323458	-0.323458	-0.323458	-0.323458
AC016251.1	6.78113	6.88662	9.52708	0.276663	9.49386	2.23093	0.0015482
AC016292.3	2.94085	4.77069	8.32096	4.86203	0.849722	6.31018	0.849722
AC016405.1	-0.000264399	0.00507508	0.00507508	0.00507508	0.00507508	0.00507508	0.00507508
AC016559.1	4.55075	19.364	20.6118	11.2925	12.3832	13.8485	0.510866
AC016561.1	-0.000238974	0.00500769	0.00500769	0.00500769	0.00500769	0.00500769	0.00500769
AC016586.1	25.4356	29.1802	47.8935	31.6974	34.4152	34.1266	62.3447
AC016626.1	-0.00126268	0.0229501	0.0229501	0.0229501	0.0229501	0.0229501	0.0229501
AC016629.7	0.801429	-0.478762	-0.478762	-0.478762	-0.478762	21.5168	-0.478762
AC016691.2	-0.00691335	0.0116666	0.0116666	0.809237	0.0116666	0.0116666	0.0116666
AC016696.1	-0.00280744	0.0332256	0.0332256	0.0332256	0.0332256	0.0332256	0.0332256
AC016697.2	2.0693	4.12306	4.08561	2.71552	4.14134	3.2534	7.35153
AC016700.4	0.0243908	-0.0141293	-0.0141293	0.663654	-0.0141293	-0.0141293	-0.0141293
AC016708.2	0.430088	0.288958	0.288958	0.986094	0.288958	0.288958	0.288958
AC016712.1	14.0783	19.6599	18.7016	11.3738	22.9918	16.1142	20.2901
AC016712.2	1.93243	2.14988	1.94585	0.49452	0.00956449	0.00956449	0.00956449
AC016716.1	-0.000418006	0.00797895	0.00797895	0.00797895	0.00797895	0.00797895	0.00797895
AC016717.1	-0.0294027	0.176202	0.176202	2.41305	0.176202	0.176202	0.176202
AC016724.6	0.0277092	-0.0160516	-0.0160516	0.753944	-0.0160516	-0.0160516	-0.0160516
AC016732.2	6.61748e-05	0.00396403	0.00396403	0.00396403	0.00396403	0.00396403	0.00396403
AC016734.1	2.28663	3.20247	4.76931	3.30354	4.04705	4.95608	2.2384
AC016734.2	0.208354	0.0474316	1.17762	0.112706	0.0474316	0.0474316	0.0474316
AC016737.1	-0.000641259	0.00773251	0.00773251	0.00773251	0.00773251	0.00773251	0.00773251
AC016739.1	-0.00288771	0.0392665	0.0392665	0.0392665	0.0392665	0.0392665	0.0392665
AC016739.2	0.391544	0.0968708	0.0968708	0.0968708	0.0968708	0.0968708	0.0968708
AC016745.1	16.2766	25.0466	16.6088	14.6442	14.989	15.6451	4.42983
AC016753.7	0.244084	0.0557766	1.37611	0.230595	0.0557766	0.0557766	0.0557766
AC016757.3	0.166886	0.309753	0.761669	0.416681	0.234826	0.407889	0.20818
AC016772.4	-0.000212353	0.00745851	0.00745851	0.00745851	0.00745851	0.00745851	0.00745851
AC016773.1	6.89242	7.84017	11.6238	9.69911	6.7486	7.43961	27.4884
AC016831.3	0.244518	0.0238022	0.0238022	0.0238022	0.0238022	0.0238022	0.0238022
AC016831.5	0.000194604	0.0116573	0.0116573	0.0116573	0.0116573	0.0116573	0.0116573
AC016831.6	0.149148	0.0443415	0.0154345	0.130246	0.0154345	0.347654	0.0154345
AC016885.1	0.715193	0.00624106	0.00624106	0.00624106	0.00624106	0.00624106	0.00624106
AC016894.1	6.87131	5.12767	5.08546	4.56971	8.63179	2.71637	-0.122708
AC016906.1	9.06279	20.2132	0.915958	8.40289	22.0586	14.7935	10.4449
AC016907.2	-0.00186246	0.0256461	0.0256461	0.0256461	0.0256461	0.0256461	0.0256461
AC016909.2	4.61038	32.1729	-0.415379	6.56123	-0.415379	-0.415379	-0.415379
AC017028.1	4.1308	1.35557	6.23272	6.58086	0.566874	11.7444	34.6925
AC017035.2	7.76098	12.3038	8.03861	6.08169	9.5689	11.6388	9.96932
AC017078.1	0.462354	4.3515	1.80457	1.4478	10.954	7.29771	0.361277
AC017079.3	-0.157429	0.025675	0.025675	0.652537	0.025675	0.025675	0.025675
AC017079.4	0.0174518	0.259691	-0.0206696	0.356388	-0.0206696	1.28528	-0.0206696
AC017081.1	112.285	163.048	146.828	46.0007	141.824	136.436	238.186
AC017083.2	0.300781	3.04024	1.06196	1.60133	0.321338	1.8408	0.321338
AC017104.2	11.8223	18.2665	23.5549	11.0591	24.0088	8.85858	10.5497
AC017104.4	0.958304	-0.0820745	4.36915	1.27232	-0.0820745	-0.0820745	-0.0820745
AC018442.1	3.22972	1.16076	2.36808	1.7455	2.01072	1.03449	2.69483
AC018445.1	13.3996	7.26218	28.596	14.6849	38.1149	9.17031	37.8266
AC018462.3	2.80727	-0.157666	-0.157666	1.33611	-0.157666	1.8778	3.39957
AC018463.4	5.86009	10.2886	3.12417	5.37399	1.69017	9.68514	0.1049
AC018463.5	0.110139	0.00443912	0.00443912	0.00443912	0.00443912	0.00443912	0.00443912
AC018470.1	0.000237329	-0.00083597	-0.00083597	0.161155	-0.00083597	-0.00083597	-0.00083597
AC018512.1	0.0254971	0.0498168	0.0498168	0.0498168	0.0498168	0.0498168	0.0498168
AC018630.1	48.4618	97.112	100.77	46.9702	66.2486	91.6109	1.14024
AC018634.9	1.72376	1.22762	2.72684	4.20266	3.15999	0.756084	0.353646
AC018638.1	5.172	4.59037	1.39663	6.54351	0.027127	2.70985	1.12093
AC018641.7	2.81768e-05	0.00168786	0.00168786	0.00168786	0.00168786	0.00168786	0.00168786
AC018692.1	0.000798622	0.0478394	0.0478394	0.0478394	0.0478394	0.0478394	0.0478394
AC018692.2	-0.0582855	0.656139	0.656139	0.656139	0.656139	0.656139	0.656139
AC018692.3	0.000798622	0.0478394	0.0478394	0.0478394	0.0478394	0.0478394	0.0478394
AC018692.4	0.000798622	0.0478394	0.0478394	0.0478394	0.0478394	0.0478394	0.0478394
AC018693.5	-0.0016177	0.0282133	0.0282133	0.0282133	0.0282133	0.0282133	0.0282133
AC018696.2	0.576208	0.693383	2.39468	2.70681	0.196348	5.85957	0.983196
AC018696.3	-0.00871427	0.179884	0.179884	0.179884	0.179884	0.179884	0.179884
AC018696.4	0.425422	5.38959	-0.222811	-0.222811	-0.222811	-0.222811	-0.222811
AC018696.5	-0.005714	-0.00721057	-0.00721057	1.5907	-0.00721057	-0.00721057	-0.00721057
AC018696.6	17.8082	18.7216	20.1747	10.6871	14.6705	25.5121	10.9802
AC018696.7	-2.2936	18.9311	46.802	13.843	1.17278	53.0775	1.17278
AC018712.2	0.966924	1.50147	2.86764	0.407723	0.669075	2.82688	0.00946045
AC018717.2	0.208081	-0.130497	1.83328	-0.130497	-0.130497	-0.130497	2.84467
AC018720.10	5.8105	11.2992	9.63896	4.85329	11.1933	15.7674	0.957861
AC018735.1	-0.00170088	0.0149816	0.0149816	0.0149816	0.0149816	0.0149816	0.0149816
AC018738.2	-0.0250893	0.855131	0.0174119	1.12924	5.50042	0.731026	0.0174119
AC018755.1	0.949204	1.1943	2.46418	1.17178	0.587252	1.05916	4.45931
AC018755.16	3.56234	1.37475	3.91686	3.57597	18.8986	2.86314	0.340069
AC018755.2	4.33872	8.75368	6.09744	5.08479	8.24422	7.55618	3.41967
AC018804.6	1.64259	1.99148	0.111592	0.111592	2.57353	1.69046	0.111592
AC018804.7	0.167437	-0.00757525	-0.00757525	0.145101	-0.00757525	-0.00757525	-0.00757525
AC018816.3	0.61478	4.80509	3.21764	3.29767	2.49282	4.15434	0.457662
AC018865.11	-0.0126447	0.42605	0.42605	0.42605	0.42605	0.42605	0.42605
AC018865.5	-0.000177563	0.00324111	0.00324111	0.00324111	0.00324111	0.00324111	0.00324111
AC018867.1	0.567516	-0.370274	-0.370274	10.973	-0.370274	-0.370274	-0.370274
AC018867.2	50.7314	12.3906	6.65504	26.1555	6.65504	61.5759	6.65504
AC018880.2	0.000469772	0.0281405	0.0281405	0.0281405	0.0281405	0.0281405	0.0281405
AC018892.3	-0.0186805	-0.0374563	-0.0374563	0.362008	-0.0374563	-0.0374563	-0.0374563
AC018892.8	9.51227e-05	0.00569808	0.00569808	0.00569808	0.00569808	0.00569808	0.00569808
AC018892.9	-0.00194668	0.674027	0.120049	0.151212	0.0233939	0.2744	0.0233939
AC019050.1	0.0624617	-0.0453718	-0.0453718	0.105515	-0.0453718	-0.0453718	-0.0453718
AC019070.1	1.68332	3.61252	3.32831	1.77751	1.59457	1.86673	0.280587
AC019080.1	5.29229	6.97948	0.158114	4.29668	5.52866	11.381	9.88478
AC019084.7	-0.00602661	0.042015	0.042015	0.995814	0.042015	0.042015	0.042015
AC019097.7	1.33597	1.99972	2.41718	1.06331	0.552276	2.14298	8.30292
AC019100.7	-0.0116871	0.479926	-0.0103569	0.206543	1.45325	0.0675552	-0.0103569
AC019109.1	1.91087	1.83962	3.30478	1.30318	1.3573	1.8152	0.313535
AC019129.1	-0.00188722	0.0363299	0.0363299	0.0363299	0.0363299	0.0363299	0.0363299
AC019129.2	0.00548026	-0.0442018	0.215812	-0.0442018	-0.0442018	-0.0442018	-0.0442018
AC019171.1	-0.0196949	-0.0110467	1.59523	0.350625	-0.0110467	-0.0110467	-0.0110467
AC019181.3	1.78827	9.11938	10.0922	4.01875	2.40111	25.4096	5.00977
AC019185.2	1.61704	-0.540447	0.938057	-0.540447	-0.540447	-0.540447	-0.540447
AC019185.3	-0.00684838	0.0475983	0.0475983	0.0475983	0.0475983	0.0475983	0.0475983
AC019206.1	2.10733	0.0384285	0.0384285	15.978	0.0384285	0.0384285	0.0384285
AC019294.1	0.172814	0.237092	0.0258343	0.352696	1.21038	0.362005	0.0258343
AC020550.7	44.2118	81.3437	56.2756	22.7441	35.071	55.858	6.67471
AC020629.1	226.436	311.784	332.86	284.379	150.608	370.223	520.72
AC020663.1	0.39288	-0.35178	-0.351778	-0.35178	-0.35178	-0.35178	-0.35178
AC020907.1	0.126679	-0.0819611	-0.0819611	-0.0819611	-0.0819611	-0.0819611	4.28667
AC020907.2	6.17817	8.66672	13.7845	7.50999	8.53146	7.67471	10.0771
AC020910.2	12.4629	15.6364	14.3493	8.45681	15.7154	11.5866	6.51414
AC020915.2	-0.00980052	0.00703655	0.00703655	0.00703655	0.00703655	0.625445	0.00703655
AC020922.1	2.06678	2.17619	2.83259	3.35657	2.73316	4.50588	6.13037
AC020947.2	1.23374	0.563736	1.78201	1.5628	1.35634	0.27242	0.27242
AC020952.1	-0.00519308	0.0647004	0.0647004	0.0647004	0.0647004	0.0647004	0.0647004
AC021016.7	0.215528	0.0489537	0.0489537	0.0489537	0.0489537	0.0489537	0.0489537
AC021021.1	-0.000269027	0.00634795	0.00634795	0.00634795	0.00634795	0.00634795	0.00634795
AC021106.1	0.0499108	-0.057723	-0.057723	-0.057723	-0.057723	-0.057723	-0.057723
AC021218.2	0.064218	0.0234895	0.0234895	0.0234895	0.0234895	0.0234895	0.0234895
AC021593.1	0.0129648	-0.00366509	-0.00366509	-0.00366509	-0.00366509	-0.00366509	-0.00366509
AC021860.1	19.4474	22.1952	32.7462	16.8434	29.0761	24.2176	52.8907
AC021876.4	0.758924	0.295427	2.50221	0.961404	0.295427	0.295427	0.295427
AC022153.1	-0.0110511	0.0120077	0.0120077	0.0120077	0.0120077	0.0120077	0.0120077
AC022182.2	-0.0612101	1.3798	1.81812	0.706702	4.80999	2.28095	2.33859
AC022210.2	0.0715976	0.357016	0.389547	0.0172327	0.0926846	0.0172327	0.0172327
AC022400.1	24.2883	47.3932	15.2994	21.1996	49.1157	34.2037	1.99141
AC022400.2	0.00376498	1.5272	3.6051	4.58254	-0.0275433	2.56704	-0.0275433
AC022431.1	-0.22759	2.29494	0.783935	0.783935	0.783935	0.783935	0.783935
AC022431.2	-0.107281	1.2884	0.0214965	0.781188	0.0214965	1.46091	0.0214965
AC022498.1	4.77128	10.7313	5.18368	6.68266	8.78115	5.87016	1.50783
AC022532.1	1.84407	2.44231	3.47441	1.69708	2.53341	2.27705	2.46582
AC022555.1	1.49286	2.89433	-0.0739569	0.370081	-0.0739569	-0.0739569	-0.0739569
AC022558.1	236.025	530.233	382.93	473.76	240.453	564.962	23.5039
AC022596.2	0.291801	0.294415	0.209591	0.360926	-0.0259087	-0.0259087	-0.0259087
AC022596.6	-0.000151588	0.00189081	0.00189081	0.00189081	0.00189081	0.00189081	0.00189081
AC022819.2	57.1039	45.7307	20.9205	41.3964	4.27062	64.1332	4.27062
AC023128.2	-0.038941	0.124556	0.0400651	0.0961013	0.0400651	0.443276	0.0400651
AC023271.1	1.43224	3.90508	1.13106	0.837126	2.02395	3.80396	6.20456
AC023271.2	0.768514	2.944	0.962499	0.269241	3.57627	0.269241	0.269241
AC023274.4	5.5401e-08	-3.20931e-08	-3.20931e-08	-3.20931e-08	-3.20931e-08	-3.20931e-08	-3.20931e-08
AC023449.2	0.00112184	0.067201	0.067201	0.067201	0.067201	0.067201	0.067201
AC023590.1	2.62025	2.2015	2.32327	3.83128	7.51816	2.88073	2.24825
AC023632.1	4.62947	6.87502	8.14354	4.65306	9.74741	7.96683	1.14287
AC023669.2	0.617162	1.2075	0.272499	0.295099	0.0345344	0.0345344	0.0345344
AC023672.1	0.000150277	0.00900196	0.00900196	0.00900196	0.00900196	0.00900196	0.00900196
AC024067.1	18.0904	33.0242	35.2879	14.4354	13.1746	21.1412	3.83687
AC024162.2	0.160382	5.92383	1.2585	-0.228401	1.98058	1.6697	-0.228401
AC024183.3	-0.000765045	0.00827053	0.00827053	0.00827053	0.00827053	0.00827053	0.00827053
AC024257.1	0.332541	0.987049	0.0994805	0.0518564	0.344502	1.14702	0.0518564
AC024560.3	9.85291	12.3613	11.684	8.11261	8.47831	10.156	7.32967
AC024580.1	6.27814	5.68077	11.4879	8.21457	9.7877	10.1926	21.9857
AC024592.12	0.222504	0.464836	1.31172	0.339779	0.441689	0.355177	0.944048
AC024937.2	1.35889	0.33745	6.41862	2.48604	8.38327	6.87201	0.33745
AC024937.4	0.195974	0.0177647	0.459551	0.0177647	0.0177647	0.0177647	0.0177647
AC024937.6	2.0209	3.89768	4.85344	2.41178	4.71117	4.54249	2.33881
AC024940.1	4.61447	2.88346	5.77107	6.8606	14.4978	3.27552	10.652
AC025263.3	-0.0510362	0.00537932	0.00537932	0.234439	2.61747	1.80392	0.00537932
AC025278.1	2.06632	1.40199	3.75012	1.97637	4.9941	2.36642	0.242262
AC025287.1	3.68338	1.50921	1.40698	0.4903	1.95514	5.80139	0.286471
AC025627.4	0.00190693	-0.00554459	-0.00554459	-0.00554459	-0.00554459	-0.00554459	-0.00554459
AC025627.7	0.120847	0.183979	0.854764	0.226603	-0.0181643	0.307453	-0.0181643
AC025627.9	0.0801268	-0.0464212	0.36183	-0.0236694	-0.0464212	-0.0464212	-0.0464212
AC025750.5	0.254853	0.0288783	0.0288783	0.0288783	0.0288783	0.0288783	0.0288783
AC025750.6	-0.000398402	0.00736811	0.00736811	0.00736811	0.00736811	0.00736811	0.00736811
AC025811.1	6.47431e-05	0.00387827	0.00387827	0.00387827	0.00387827	0.00387827	0.00387827
AC025811.2	0.18943	0.00438078	0.00438078	0.00438078	0.00438078	0.00438078	0.00438078
AC026150.6	0.0170965	-0.0482124	-0.0482124	0.236185	3.93988	1.09628	7.37893
AC026166.2	-0.00466253	0.0405118	0.0405118	0.525465	0.0405118	0.0405118	0.0405118
AC026185.1	0.630881	1.82806	-0.463868	-0.463868	25.3308	-0.463868	-0.463868
AC026202.1	0.131671	0.0775206	0.0775206	1.50046	0.0775206	0.0775206	0.0775206
AC026214.2	0.000205439	0.0123063	0.0123063	0.0123063	0.0123063	0.0123063	0.0123063
AC026271.5	-0.00154967	0.0151506	0.0151506	0.0151506	0.0151506	0.0151506	0.0151506
AC026310.1	0.93815	1.42984	2.81031	2.47065	1.83651	2.76356	0.398429
AC026369.1	1081.11	1359.61	2625.99	1148.41	1228.81	1491.53	1416.62
AC026407.1	8.91827	-0.280311	16.4891	4.40057	-0.280311	-0.280311	-0.280311
AC026703.1	0.162625	0.520865	0.013665	0.013665	0.013665	0.327239	0.013665
AC026740.1	4.11785	1.82496	5.63368	6.34825	6.56668	6.1351	14.4635
AC026882.1	0.0132375	1.16455	-0.0376284	1.25615	-0.0376284	-0.0376284	-0.0376284
AC026954.6	0.0912566	0.0774169	0.00529436	0.00529436	0.00529436	0.00529436	0.00529436
AC027228.1	0.20022	0.135026	2.06822	0.521237	0.135026	0.413106	0.135026
AC027307.3	2.59402	3.17782	8.88518	4.58505	8.44486	0.713363	4.4563
AC027309.1	0.00684208	0.409857	0.409857	0.409857	0.409857	0.409857	0.409857
AC027612.1	-0.000620784	0.0060983	0.0060983	0.157267	0.0060983	0.0060983	0.0060983
AC027612.3	1.02866	1.18903	1.39623	0.338786	0.0816719	0.799272	0.0816719
AC027612.4	-0.0100612	0.0113069	0.0509617	0.0390708	0.0113069	0.208531	0.0113069
AC027612.6	8.66622	7.8643	7.8203	5.6925	4.56193	6.18264	6.30233
AC027763.2	3.83725	5.90575	5.08793	4.57803	7.06604	4.72397	5.47925
AC032027.1	32.5723	42.2177	28.5446	34.0399	55.6639	63.1451	48.5021
AC034102.1	2.16998	7.49724	11.3288	-3.39512	23.959	2.85074	-3.39512
AC034198.7	3.29925	-0.034747	-0.034747	-0.034747	-0.034747	-0.034747	-0.034747
AC034228.7	0.27815	0.555433	0.714519	0.349331	1.68072	0.543109	0.10395
AC034229.1	5.66394	5.81666	12.059	11.2811	19.7842	7.12492	0.309912
AC037459.4	0.578818	0.200693	-0.276856	0.361449	1.10263	0.939125	-0.276856
AC040160.1	-0.0293468	1.32585	0.833664	0.0627463	2.36599	0.687851	2.99985
AC040977.1	45.6107	42.3822	68.0043	98.7113	39.8048	75.3363	17.3076
AC046143.6	0.396987	-0.00500677	0.877598	0.976137	-0.00500677	-0.00500677	-0.00500677
AC051642.1	1.87143	1.72464	1.72464	13.5436	1.72464	1.72464	1.72464
AC055736.1	0.00564378	0.338076	0.338076	0.338076	0.338076	0.338076	0.338076
AC055811.5	1.04791	0.274599	0.0400744	1.75613	3.82651	2.04439	0.0400744
AC055876.1	-0.00561556	0.0783162	0.0783162	0.0783162	0.0783162	0.0783162	0.0917893
AC060834.2	-5.7228e-05	0.0990296	0.00219479	0.00219479	0.00219479	0.00219479	0.00219479
AC061975.1	89.336	194.476	312.198	125.239	172.173	97.833	-20.5204
AC061975.10	99.5108	103.019	264.249	53.9213	56.5641	143.027	29.9757
AC061975.2	11.5857	-1.77263	20.5997	60.861	-1.77263	27.6253	-1.77263
AC061975.3	22.2399	17.0503	1.58702	30.3571	1.58702	1.58702	33.6162
AC061975.4	23.8938	61.6282	91.0623	126.948	69.9644	3.20994	1.89235
AC061975.5	9.59126	16.7054	0.804447	23.9426	42.5056	0.804447	0.804447
AC061975.6	3.08843	29.9712	-0.37189	-0.37189	-0.37189	28.5369	-0.37189
AC061975.7	133.447	92.7517	283.349	108.194	136.381	241.534	110.031
AC061975.9	56.1912	86.1315	196.36	97.1672	89.6847	53.8111	40.3371
AC061992.1	7.26158	15.3417	9.84977	11.2741	9.66667	12.2025	-3.88117
AC062017.1	1.5839	0.00342921	2.06321	0.799228	0.985638	0.087759	0.00342921
AC063976.1	-0.00567266	0.00296539	0.00296539	1.11229	0.00296539	0.00296539	0.00296539
AC063976.7	3.31622	3.69201	4.54439	2.86875	4.05299	3.10101	6.26292
AC063979.1	0.000115584	0.00692376	0.00692376	0.00692376	0.00692376	0.00692376	0.00692376
AC064836.3	1.14436	1.88689	2.12729	1.13575	5.08867	1.35278	-0.067939
AC064850.4	2.27875	0.617914	1.87492	0.749286	3.4988	3.05861	3.17621
AC064852.5	5.52099	12.6726	5.49423	7.19058	2.44109	6.39919	18.7563
AC064853.3	0.0175373	-0.0151814	-0.0151814	-0.0151814	-0.0151814	0.77526	-0.0151814
AC064874.1	4.70905	6.5643	16.5466	7.73857	4.82489	6.69676	7.36543
AC066692.3	10.7242	11.206	9.42233	9.52365	8.75609	8.07343	0.240783
AC067852.1	-0.00528121	0.0067032	0.0067032	1.13369	0.0067032	0.0067032	0.0067032
AC067940.1	7.326	18.4117	30.3766	8.74469	14.9481	8.84981	0.52007
AC067945.3	29.9311	30.866	43.2604	33.5377	25.8581	31.0919	3.91757
AC068042.1	0.00561693	0.245773	-0.00583655	0.0498127	-0.00583655	-0.00583655	-0.00583655
AC068044.1	0.224669	0.176772	0.806147	0.0873881	0.899251	0.528097	0.00406131
AC068134.10	1.96167	4.17523	4.11914	2.47595	1.63638	1.25862	0.215199
AC068134.5	-0.000134531	0.00248421	0.00248421	0.00248421	0.00248421	0.00248421	0.00248421
AC068135.1	1.94034	-0.293746	2.0171	-0.293746	-0.293746	-0.293746	-0.293746
AC068137.11	6.52938e-05	0.00391126	0.00391126	0.00391126	0.00391126	0.00391126	0.00391126
AC068137.13	0.000371251	-0.000215061	-0.000215061	-0.000215061	-0.000215061	-0.000215061	-0.000215061
AC068137.5	0.0019659	-0.00113882	-0.00113882	-0.00113882	-0.00113882	-0.00113882	-0.00113882
AC068279.1	17.1644	41.2133	64.0974	37.4385	43.0306	10.5931	8.86087
AC068279.2	31.0025	62.2924	63.2228	33.9582	29.6028	70.2473	7.22803
AC068279.3	5.64128	8.32561	12.1952	12.4765	23.3015	20.926	6.86629
AC068491.3	3.25483	4.29457	3.02864	5.42856	2.12658	2.44099	0.432231
AC068522.4	2.53924	2.88884	4.81446	1.16966	3.72168	1.28679	16.8896
AC068533.7	6.0908	4.08078	4.85997	4.80131	0.898444	5.77273	0.898444
AC068620.1	2.46858	6.22861	1.40689	3.52833	3.67353	6.05513	0.185677
AC068657.2	3.47597	7.85006	25.0186	8.0731	14.3821	15.6277	1.10187
AC068831.11	-0.0166524	0.364081	0.364081	0.364081	0.364081	0.364081	0.364081
AC068896.1	26.591	42.0941	31.6304	32.6444	20.905	17.4189	57.784
AC068987.1	4.70927	2.84717	6.85872	4.39305	5.2649	3.37377	4.10608
AC069154.4	-0.0483284	1.55649	0.0955726	0.380593	0.0955726	0.493653	0.0955726
AC069200.1	467.546	389.683	574.363	258.641	222.916	532.768	401.785
AC069213.1	0.04767	0.06296	0.66137	0.320926	0.06296	0.06296	0.06296
AC069213.4	7.77761	23.18	14.7957	10.8534	26.1404	8.86383	2.06911
AC069257.6	16.0704	14.3589	66.9095	25.2522	4.51352	26.9892	4.51352
AC069282.6	7.19486	15.6405	5.88767	7.98457	3.02845	10.7378	2.19766
AC069287.1	0.00204518	-0.00105446	-0.00105446	-0.00105446	-0.00105446	-0.00105446	-0.00105446
AC069368.3	2.39876	1.56923	0.0302144	1.94203	3.50571	0.0302144	0.0302144
AC069547.1	5.14132	10.2331	7.68309	4.45047	3.79287	9.40837	7.0625
AC069547.2	7.32107	12.2011	11.3183	9.45424	5.36693	10.4883	9.85078
AC072052.7	2.00123	-0.0985882	-0.0985882	1.35436	-0.0985882	5.12427	-0.0985882
AC072061.2	3.73677e-05	0.00223842	0.00223842	0.00223842	0.00223842	0.00223842	0.00223842
AC073052.1	15.6232	13.0671	5.01641	8.44359	15.4178	11.2124	6.13831
AC073055.2	0.319577	0.688523	1.10106	0.146882	0.809898	1.0596	1.30354
AC073063.10	5.55564	8.58032	8.30607	5.05396	1.00938	5.86436	1.00938
AC073065.3	4.83683	8.36891	8.52736	4.49079	12.1635	5.46101	10.9801
AC073069.2	1.29738	0.462867	3.7567	1.4058	0.462867	1.75779	12.8851
AC073072.6	-0.00101832	0.0103255	0.0103255	0.0103255	0.0103255	0.0103255	0.0103255
AC073072.7	0.940217	-0.102968	-0.102968	-0.102968	-0.102968	-0.102968	-0.102968
AC073091.2	3.88924e-05	0.00232975	0.00232975	0.00232975	0.00232975	0.00232975	0.00232975
AC073109.2	1.97738	1.70417	1.88051	0.714383	0.107438	0.546179	0.107438
AC073135.3	0.193634	0.0405274	0.380216	-0.00670068	-0.00670068	-0.00670068	-0.00670068
AC073135.4	0.000492525	-0.00215832	-0.00215832	-0.00215832	-0.00215832	-0.00215832	-0.00215832
AC073135.7	-0.0127753	0.271271	0.271271	0.271271	0.271271	0.271271	0.271271
AC073150.6	0.292449	0.329046	-0.000298741	0.272982	-0.000298741	0.391994	-0.000298741
AC073264.10	0.278684	-0.147455	-0.147455	-0.147455	-0.147455	-0.147455	0.0933981
AC073264.6	-0.636734	1.21083	10.721	1.21083	1.21083	1.21083	1.21083
AC073310.4	0.0137292	-0.00795317	0.373561	-0.00795317	-0.00795317	-0.00795317	-0.00795317
AC073325.2	-0.0149225	0.177974	0.177974	0.177974	0.177974	0.177974	0.177974
AC073333.1	194.059	289.637	239.013	156.113	278.66	245.599	101.513
AC073343.1	0.457884	0.269585	0.0543768	0.17692	0.619523	0.258241	0.84158
AC073387.2	0.000163198	0.00977598	0.00977598	0.00977598	0.00977598	0.00977598	0.00977598
AC073410.1	4.37311	6.50987	5.44398	4.08407	9.59187	10.7203	0.3156
AC073415.2	28.7356	13.113	0.308911	22.647	0.308911	33.0641	0.308911
AC073416.1	3.09246	0.307508	0.307508	2.05624	0.307508	6.89892	0.307508
AC073464.11	0.397287	0.0170028	0.0170028	0.0170028	0.0170028	0.0170028	0.0170028
AC073464.4	-8.75249e-06	0.0374008	-0.000108254	-0.000108254	-0.000108254	-0.000108254	-0.000108254
AC073464.7	2.11763	2.26452	-0.135577	0.742004	-0.135577	-0.135577	0.0344441
AC073465.3	-0.00250253	0.0266142	0.0266142	0.0266142	0.0266142	0.0266142	0.0266142
AC073551.1	0.461149	0.711349	3.45605	0.43844	1.82012	1.39838	2.99309
AC073610.5	0.564479	-0.326996	-0.326996	-0.326996	-0.326996	-0.326996	15.359
AC073621.2	0.080503	0.23225	0.0637312	0.28757	0.0637312	0.0637312	0.0637312
AC073657.1	75.1436	113.25	41.4041	81.208	190.766	128.126	2.04548
AC073850.6	5.1976	2.39839	8.76904	4.48988	2.44089	3.55711	-0.0561777
AC073869.10	5.05034e-05	0.00302528	0.00302528	0.00302528	0.00302528	0.00302528	0.00302528
AC073869.1	-0.00135999	0.0124537	0.0124537	0.0279672	0.0124537	0.0124537	0.0124537
AC073869.2	0.00093006	0.100393	-0.00115687	-0.00115687	-0.00115687	-0.00115687	-0.00115687
AC073869.20	0.0021889	-0.00242275	-0.00242275	-0.00242275	-0.00242275	-0.00242275	-0.00242275
AC073869.7	-0.000155534	0.00280567	0.00280567	0.00280567	0.00280567	0.00280567	0.00280567
AC073900.4	-0.000806168	0.009757	0.009757	0.009757	0.009757	0.009757	0.009757
AC073940.1	-0.536733	49.8683	42.0513	57.3367	61.319	48.9301	3.67913
AC073958.2	0.000682945	0.0409101	0.0409101	0.0409101	0.0409101	0.0409101	0.0409101
AC074008.1	-0.0061763	0.0680328	0.0680328	0.0680328	0.0680328	0.0680328	0.0680328
AC074019.2	4.11953	2.8682	8.81482	6.44489	1.31372	2.75104	6.64429
AC074091.13	1.17146	1.57158	2.06209	1.11088	0.149262	1.36401	2.59228
AC074117.13	-0.106042	0.131341	1.59181	0.131341	0.131341	2.73021	0.131341
AC074212.3	0.250562	3.07808	0.75199	0.0417616	-0.0337099	-0.0337099	-0.0337099
AC074290.1	0.0449564	0.0260683	0.0260683	0.0260683	0.0260683	0.0260683	0.0260683
AC074338.4	26.5903	43.4358	42.3134	40.7815	60.2423	27.1472	5.48877
AC074338.5	-0.00956609	0.234544	0.234544	0.234544	0.234544	0.234544	0.234544
AC074367.1	2.52408	2.5678	3.2419	1.87463	6.86607	5.32585	1.35107
AC074375.1	9.65178	2.58458	-0.69479	9.55556	-0.69479	12.0357	-0.69479
AC074389.6	0.0666748	0.311333	0.0147223	0.506052	0.0147223	0.298302	0.0147223
AC078899.1	0.310566	0.166313	0.166313	0.166313	0.166313	0.166313	0.166313
AC078899.2	-0.0703886	0.0506722	0.0506722	0.200687	1.6344	0.0506722	0.0506722
AC078899.3	0.137092	-0.000114117	-0.000114117	-0.000114117	-0.000114117	-0.000114117	-0.000114117
AC078925.1	3.6452	0.100314	0.100314	1.00918	13.121	0.310872	0.100314
AC078974.2	0.000520212	0.0311619	0.0311619	0.0311619	0.0311619	0.0311619	0.0311619
AC079199.2	-0.54254	1.41493	1.41493	7.68537	1.41493	1.41493	1.41493
AC079210.1	21.46	24.1842	21.0989	15.7765	18.0951	18.7589	13.0943
AC079248.1	0.0331816	0.168375	0.00322288	0.452166	1.30328	0.635314	2.63152
AC079250.1	0.0175439	-0.0351536	-0.0351536	-0.0351536	2.70063	-0.0351536	0.453893
AC079305.5	6.35176e-05	0.00380486	0.00380486	0.00380486	0.00380486	0.00380486	0.00380486
AC079325.5	0.134179	0.143576	0.00149676	0.285104	0.00149676	0.00149676	0.00149676
AC079325.6	0.798276	4.41319	0.969886	4.43975	0.969886	2.57646	0.969886
AC079341.1	0.233896	1.28219	2.44138	1.28363	0.941781	0.891317	0.162967
AC079354.1	0.804664	1.34771	1.43972	0.983646	1.1334	1.22834	0.999
AC079354.2	0.274027	2.19213	-0.323332	-0.323332	-0.323332	-0.323332	-0.323332
AC079354.6	8.39048	-1.55542	1.20172	-1.55542	-1.55542	-1.55542	-1.55542
AC079448.1	0.379478	0.0756696	0.0756696	1.16025	0.0756696	2.0235	0.0756696
AC079602.1	1.40649	2.60073	3.35572	1.88707	0.539809	3.09696	1.8423
AC079612.1	-0.000498831	0.000908735	0.000908735	0.0557301	0.000908735	0.000908735	0.000908735
AC079741.2	0.159034	0.132505	9.19152	0.132505	0.132505	8.85837	0.132505
AC079753.4	36.0823	93.2828	93.062	41.7793	50.4241	71.892	23.8244
AC079753.5	0.759984	0.0253609	0.90008	0.0253609	0.0253609	0.0253609	0.0253609
AC079767.3	-0.00621741	0.132135	0.132135	0.132135	0.132135	0.132135	0.132135
AC079776.2	0.236299	0.00895263	0.00895263	0.00895263	0.00895263	0.00895263	0.00895263
AC079776.4	0.000120714	0.00723108	0.00723108	0.00723108	0.00723108	0.00723108	0.00723108
AC079780.3	-0.00326713	0.0594298	0.0594298	0.0594298	0.0594298	0.0594298	0.0594298
AC079781.5	3.91666	19.405	3.44381	45.7653	3.44381	3.44381	3.44381
AC079781.7	12.6111	20.8822	16.5498	17.5169	50.0838	13.1763	2.93763
AC079781.8	1.01665	0.961521	4.61493	0.134824	0.134824	0.134824	0.134824
AC079807.1	0.000351865	0.419271	0.0108683	0.0108683	0.0108683	0.0108683	0.0108683
AC079807.3	21.2576	39.8089	14.4206	19.7675	24.5554	31.7706	36.5428
AC079809.2	-0.00544403	0.101889	0.101889	0.101889	0.101889	0.101889	0.101889
AC079922.2	-0.0147719	1.45776	0.111055	0.111055	0.111055	0.111055	0.111055
AC080125.1	0.00358069	-0.0202697	-0.0202697	-0.0202697	-0.0202697	-0.0202697	-0.0202697
AC083760.1	-0.00426304	-0.00248878	-0.00248878	-0.00248878	0.683205	-0.00248878	-0.00248878
AC083799.1	6.55393	9.63451	3.36709	6.09329	6.96971	3.79062	1.85068
AC083822.2	8.00744	24.6466	46.6312	16.3188	51.0661	9.00829	0.767011
AC083855.5	5.97507	18.0883	6.67163	13.7328	28.5305	20.2032	1.78899
AC083862.6	0.395705	2.93667	0.584377	1.12784	2.55968	3.08066	0.195711
AC083863.5	-0.00264498	0.0583036	0.0583036	0.0583036	0.0583036	0.0583036	0.0583036
AC083873.4	0.126895	0.00337879	0.00337879	0.00337879	0.00337879	0.00337879	0.00337879
AC083875.2	3.35243	9.71764	1.36314	2.39178	6.24546	6.96337	2.30384
AC083899.1	5.17462	7.32741	12.0251	4.32175	11.3782	9.43855	4.59726
AC083899.3	0.920992	0.918565	0.752199	1.13454	0.259111	0.509878	0.259111
AC084121.14	0.0002583	0.0154728	0.0154728	0.0154728	0.0154728	0.0154728	0.0154728
AC084125.1	10.5175	15.2527	39.0761	31.1394	107.379	20.8031	1.78185
AC084125.2	40.6351	124.013	109.915	57.6003	19.0603	53.8755	-1.02405
AC084290.2	0.239179	10.3484	3.42222	6.27817	8.44973	7.30305	0.174021
AC087163.2	1.8486	4.377	8.60305	6.15839	5.3802	4.84451	0.194123
AC087163.3	-0.0756254	2.83901	0.0547741	0.0547741	0.0547741	0.0547741	0.0547741
AC087239.1	65.8258	30.5182	7.94044	32.1629	111.096	58.9087	7.94044
AC087269.1	0.937961	0.108664	0.420388	0.90235	1.35141	0.463234	0.108664
AC087380.14	1.54002	1.26838	0.383567	1.1659	0.172146	1.33098	0.172146
AC087392.1	4.1034	8.37411	7.04226	3.75471	6.83401	5.66312	6.65734
AC087431.1	-0.0182179	0.00311905	0.00311905	0.162454	0.00311905	1.33559	0.00311905
AC087477.1	0.638336	1.09437	0.137695	0.353492	0.137695	2.19846	0.137695
AC087499.5	-0.0013636	0.00127034	0.00127034	0.00127034	0.00127034	0.00127034	0.00127034
AC087499.7	0.115422	0.038119	0.038119	0.038119	0.038119	1.60712	0.038119
AC087499.8	-0.012639	0.23586	0.23586	0.23586	0.23586	0.23586	0.23586
AC087499.9	0.00613492	4.34983	-0.00289368	-0.00289368	-0.00289368	-0.00289368	-0.00289368
AC087645.1	0.364418	0.00266761	0.00266761	0.00266761	0.00266761	0.776944	0.00266761
AC087650.1	0.0031432	-0.00396449	-0.00396449	-0.00396449	-0.00396449	-0.00396449	-0.00396449
AC087897.1	0.915531	5.40261	0.307546	1.06974	0.307546	0.307546	0.307546
AC090018.1	0.355031	0.0544342	0.0544342	0.0544342	0.0544342	0.0544342	0.0544342
AC090099.2	-0.00127442	0.0237041	0.0237041	0.0237041	0.0237041	0.0237041	0.0237041
AC090103.1	2.98072	4.82201	5.68765	4.0936	3.44864	4.51268	1.43264
AC090186.1	0.426093	-0.263857	-0.263857	-0.263857	-0.263857	-0.263857	-0.263857
AC090283.3	0.147419	0.0213733	0.0213733	0.0213733	0.0213733	0.0213733	0.0213733
AC090286.2	4.44735	4.1922	4.81873	2.52019	0.0245008	4.14569	0.0245008
AC090425.1	11.3899	14.5742	15.792	11.5427	11.3633	11.6487	7.68381
AC090427.1	5.49505	2.87081	2.07054	0.411982	9.28175	8.64658	0.411982
AC090453.1	9.18502e-05	0.00550205	0.00550205	0.00550205	0.00550205	0.00550205	0.00550205
AC090505.5	0.00801431	0.457477	-0.00129882	-0.00129882	-0.00129882	0.584825	-0.00129882
AC090519.1	20.7495	23.2101	70.9334	16.3104	5.32902	40.8852	-2.9804
AC090519.2	7.17711	1.10991	5.18858	5.26258	1.10991	4.96391	1.10991
AC090519.3	19.6299	18.0087	5.78602	23.2581	-1.90414	43.6328	18.9388
AC090519.4	43.6209	74.0788	211.259	73.2981	173.058	65.4004	-2.56011
AC090519.5	25.5504	-3.8683	94.1036	37.673	48.9294	21.9065	-3.8683
AC090519.6	1.46047	23.003	86.5265	1.33853	1.33853	19.5129	7.29297
AC090519.7	17.9173	26.1546	27.0579	35.8063	55.63	27.7756	100.266
AC090571.1	80.3266	134.148	162.412	76.6015	18.8135	88.5208	165.213
AC090602.2	0.725269	0.0708369	0.0708369	0.0708369	0.0708369	0.0708369	0.0708369
AC090616.2	0.564504	0.804469	0.722014	1.25071	2.80617	0.899701	3.52895
AC090625.1	1.09736	5.44755	0.465094	2.20506	0.465094	0.465094	0.465094
AC090673.2	37.2991	60.4563	75.4467	50.6005	38.2043	85.0465	123.686
AC090774.2	-0.00225409	0.0408465	0.0408465	0.0408465	0.0408465	0.0408465	0.0408465
AC090804.1	11.8893	15.2385	20.1692	11.7628	10.9356	13.7863	6.14396
AC090945.1	0.497744	0.796541	1.16301	0.394694	0.167398	0.769603	0.167398
AC090953.1	1.23296	1.72274	2.69343	0.0116445	5.67132	-0.245961	-0.378696
AC090954.5	0.0504661	-0.0388826	-0.0388826	-0.0388826	-0.0388826	-0.0388826	-0.0388826
AC090955.5	0.000330855	0.019819	0.019819	0.019819	0.019819	0.019819	0.019819
AC090958.5	0.873339	1.12235	6.82061	1.51306	15.4389	0.983647	-0.432302
AC090960.1	5.8034	5.44048	3.56571	2.6239	6.16846	2.59487	1.14564
AC091150.1	-0.00429198	0.0464235	0.0464235	0.0464235	0.0464235	0.0464235	0.0464235
AC091167.3	0.60974	0.499567	0.00382747	0.829365	0.00382747	0.00382747	3.76188
AC091171.1	0.0201065	-0.0491444	-0.0491444	-0.0491444	-0.0491444	-0.0491444	-0.0491444
AC091320.1	0.915531	5.40261	0.307546	1.06974	0.307546	0.307546	0.307546
AC091492.2	5.66174	3.01347	0.0156444	0.0156444	0.0156444	0.0156444	0.0156444
AC091493.1	1.67872	2.0442	1.51965	2.2665	1.14365	1.00527	2.15863
AC091633.2	-0.0134164	0.10515	0.10515	0.10515	0.10515	0.10515	0.10515
AC091652.2	0.00016261	0.00974075	0.00974075	0.00974075	0.00974075	0.00974075	0.00974075
AC091654.7	0.00862818	-0.00499819	-0.00499819	-0.00499819	-0.00499819	-0.00499819	-0.00499819
AC091801.1	1.03474	1.37578	2.53601	1.40759	1.56626	0.0354535	-0.00510023
AC091813.2	0.00270232	-0.00538835	-0.00538835	-0.00538835	-0.00538835	-0.00538835	-0.00538835
AC091948.1	201.157	95.9606	134.894	65.4547	173.223	24.685	330.558
AC092013.1	1.28176	0.0296422	0.0296422	0.0296422	0.0296422	0.0296422	0.0296422
AC092066.6	1.24703	1.21972	0.170324	3.0532	0.170324	3.96097	0.170324
AC092106.1	1.71877e-06	0.000102959	0.000102959	0.000102959	0.000102959	0.000102959	0.000102959
AC092106.2	0.0245376	-0.0231554	-0.0231554	-0.0231554	-0.0231554	-0.0231554	-0.0231554
AC092143.1	0.0749843	-0.0463417	0.748986	-0.049035	-0.049035	-0.049035	-0.049035
AC092155.1	1.10421	-0.00558383	0.486438	-0.00558383	-0.00558383	-0.00558383	-0.00558383
AC092162.2	0.387562	0.0148767	0.0148767	0.0148767	0.0148767	0.0148767	0.0148767
AC092291.1	418.301	282.143	304.506	338.094	434.536	660.269	536.005
AC092291.2	11.4959	46.3534	19.5681	16.6306	3.56012	18.9643	2.18679
AC092299.6	1.34601	0.428935	0.741338	0.0750505	0.0750505	0.190998	0.0750505
AC092299.7	15.4322	1.73774	28.4847	11.7401	28.9326	6.63538	93.1303
AC092299.8	14.7942	13.38	28.2928	12.3239	23.6899	15.8901	68.7651
AC092338.5	4.40605	9.84683	5.32504	4.1613	8.16822	8.58483	0.680053
AC092384.1	1.42973	18.2198	32.9635	18.8494	64.5096	28.3883	-1.73793
AC092421.1	-0.00393941	0.0498125	0.0498125	0.0498125	0.0498125	0.0498125	0.0498125
AC092431.2	5.65778	12.572	8.46286	5.14564	7.74294	5.19625	0.40773
AC092566.1	2.89927	0.643427	0.643427	7.00836	0.643427	0.643427	0.643427
AC092568.1	-0.000183551	0.0043363	0.0043363	0.0043363	0.0043363	0.0043363	0.0043363
AC092569.2	0.000201095	0.0120461	0.0120461	0.0120461	0.0120461	0.0120461	0.0120461
AC092570.1	0.0059004	0.853547	0.00627497	0.00627497	0.00627497	0.00627497	0.00627497
AC092570.4	0.00902316	-0.005227	-0.005227	-0.005227	-0.005227	-0.005227	-0.005227
AC092573.2	-0.203572	-0.0926661	0.683719	0.791265	-0.0926661	1.85885	-0.0926661
AC092580.1	3.33439	2.62265	4.71229	5.16947	3.01971	4.01498	0.673997
AC092580.2	14.5595	12.2161	3.25137	33.9778	3.25137	3.25137	107.479
AC092610.12	0.0167665	-0.041664	3.25435	-0.041664	-0.041664	-0.041664	-0.041664
AC092638.1	0.0693421	0.0139845	0.122981	0.0139845	0.0139845	0.0139845	0.122655
AC092638.2	0.246197	0.0234891	0.0234891	0.0234891	0.0234891	0.0234891	2.11672
AC092641.2	3.2113	4.25353	3.63163	1.13021	2.43755	1.28628	4.36389
AC092642.1	0.0119201	1.15856	-0.00303913	-0.00303913	-0.00303913	2.14504	-0.00303913
AC092646.1	-0.000102483	0.00187978	0.00187978	0.00187978	0.00187978	0.00187978	0.00187978
AC092646.2	-0.000682984	0.00813009	0.00813009	0.00813009	0.00813009	0.00813009	0.00813009
AC092651.1	-0.133758	-0.114604	-0.114604	-0.114604	-0.114604	-0.114604	24.5255
AC092653.5	2.16501	0.74784	0.0621815	0.367278	0.0621815	0.0621815	0.0621815
AC092664.1	-0.0129579	-0.0198439	0.540965	0.183495	-0.0198439	-0.0198439	-0.0198439
AC092675.3	-0.00166018	0.0159009	0.0159009	0.0159009	0.0159009	0.0159009	0.0159009
AC092687.4	0.000145544	0.00871845	0.00871845	0.00871845	0.00871845	0.00871845	0.00871845
AC092782.1	6.4218	22.8865	1.42787	1.42787	1.42787	1.42787	1.42787
AC092796.1	30.5216	32.3847	31.523	14.4261	-0.303242	25.6856	-0.303242
AC092798.2	8.73747	8.43536	3.41137	12.2008	22.7166	29.527	8.43334
AC092811.1	3.31906	8.88372	8.44546	5.52296	7.7213	8.17433	13.0039
AC092850.1	0.337061	0.27207	0.575006	0.552625	0.239898	0.630032	0.82818
AC092933.4	0.826466	7.06375	9.08933	5.27662	6.36355	4.79255	12.0259
AC092964.1	71.3375	70.3344	60.3086	92.7769	48.7988	88.2588	2.82279
AC092964.2	25.7519	59.3366	44.8377	43.0043	75.6869	21.0526	3.6165
AC092989.1	0.915531	5.40261	0.307546	1.06974	0.307546	0.307546	0.307546
AC093063.2	4.82307	2.05517	3.16117	6.52963	1.63225	1.63225	20.3847
AC093084.1	0.0219334	-0.0302788	-0.0302788	-0.0302788	-0.0302788	-0.0302788	-0.0302788
AC093106.5	0.000173972	0.0104213	0.0104213	0.0104213	0.0104213	0.0104213	0.0104213
AC093106.7	0.270171	1.28512	0.19682	0.19682	0.19682	0.19682	0.19682
AC093107.7	-0.0384794	0.0204519	0.186332	0.081333	0.0204519	0.705498	0.0204519
AC093142.2	1.92794	3.4351	-0.155093	0.934505	-0.155093	0.571213	-0.155093
AC093157.1	11.9781	10.9513	16.8399	11.2004	16.637	15.5828	25.6133
AC093162.3	0.00319091	0.191143	0.191143	0.191143	0.191143	0.191143	0.191143
AC093162.5	35.2109	43.9271	65.868	78.8076	159.396	42.6338	36.8265
AC093166.1	1.73507	2.52767	0.205139	2.19922	0.205139	4.40215	0.205139
AC093166.2	2.76424	3.48585	0.0448731	1.73026	0.0448731	3.16333	0.0448731
AC093166.3	0.268489	0.0831658	0.0831658	0.249686	0.363269	0.321846	0.0831658
AC093166.4	1.59171	0.61342	6.56507	0.440667	3.51686	2.55237	0.05822
AC093323.1	8.99977	9.32714	9.69725	9.409	18.8925	16.0496	1.79175
AC093334.1	1.29293	21.2702	1.76015	42.7845	1.76015	1.76015	1.76015
AC093510.1	0.673234	0.34375	1.4785	0.557136	0.0249509	1.97935	0.0249509
AC093616.4	9.65264	10.7717	7.05116	9.14889	5.05654	8.24664	7.79116
AC093642.5	2.673	3.20453	2.41031	1.94123	3.01831	1.86194	0.411946
AC093668.2	23.4264	34.8683	33.9858	27.2327	39.4589	34.17	23.0791
AC093677.1	-0.00305406	0.0303664	0.0303664	0.353834	0.0303664	0.0303664	0.0303664
AC093698.1	-0.00197384	0.0215384	0.0215384	0.0215384	0.0215384	0.0215384	0.0215384
AC093698.2	8.30454e-05	0.00497462	0.00497462	0.00497462	0.00497462	0.00497462	0.00497462
AC093724.2	10.271	5.84608	14.3859	7.56389	-0.6697	7.22957	12.7811
AC093734.1	1.58363	-0.837981	-0.589669	0.558217	8.84541	-0.837981	6.34285
AC093802.1	2.77446	5.17187	4.64389	2.61575	7.24373	4.98442	2.21837
AC093838.4	2.05416	5.11088	3.61809	4.50132	4.82722	2.68119	2.07166
AC093847.1	120.449	196.981	138.502	161.839	144.137	162.389	33.5904
AC093850.1	0.706123	0.21363	0.21363	0.21363	0.21363	0.21363	0.21363
AC093899.3	0.626087	0.397345	0.397345	0.397345	0.397345	0.397345	0.397345
AC094019.4	1.79705	8.30421	3.69988	5.04541	6.92607	5.77076	0.541615
AC096553.5	3.41996e-05	0.00204864	0.00204864	0.00204864	0.00204864	0.00204864	0.00204864
AC096568.3	0.00755447	0.0971588	-0.0108238	-0.0108238	0.801453	-0.0108238	-0.0108238
AC096582.7	21.955	18.8697	23.9071	13.7884	10.0591	20.6902	20.6203
AC096582.8	-0.0012243	0.0279715	0.0279715	0.0279715	0.0279715	0.0279715	0.0279715
AC096582.9	6.84359	4.86647	5.69872	7.45674	4.8981	2.00571	11.8981
AC096644.1	127.245	486.484	169.051	324.474	205.763	280.593	38.7697
AC096664.1	0.670222	0.904259	0.24294	-0.0428951	-0.0428951	1.70341	-0.0428951
AC096664.2	0.51625	1.13273	0.0163879	0.388196	0.0163879	0.545075	0.0163879
AC096677.1	16.6694	15.3052	33.5782	16.2053	11.0895	16.2061	14.2908
AC096775.2	2.05991	3.73646	2.22065	1.30834	2.56633	0.411393	0.411393
AC096921.2	59.3987	87.8079	69.8995	89.3158	128.619	120.807	88.6473
AC097359.1	14.2197	21.7993	24.0147	19.1709	25.09	23.6812	23.107
AC097359.2	-0.0802076	0.0685439	1.66919	0.0685439	0.0685439	0.0685439	0.0685439
AC097374.2	4.38905	1.91954	6.27786	2.12116	2.0576	2.32028	5.12894
AC097374.3	1.89961e-05	0.00113791	0.00113791	0.00113791	0.00113791	0.00113791	0.00113791
AC097374.4	0.0868583	0.0132279	0.0132279	0.0132279	0.0132279	0.0132279	0.0132279
AC097381.1	0.792197	1.14724	1.30471	1.17485	-0.196743	1.66302	3.07939
AC097499.2	0.000434011	0.0259983	0.0259983	0.0259983	0.0259983	0.0259983	0.0259983
AC097523.1	0.234539	1.08872	1.58484	0.672656	0.259167	0.259167	0.259167
AC097523.3	0.479912	0.32783	0.0805957	0.0805957	0.0805957	0.0805957	0.0805957
AC097635.4	0.338448	0.58324	0.0563475	1.12805	0.0563475	0.541104	0.0563475
AC097635.5	-1.36916	0.707161	0.707161	0.707161	23.3863	0.707161	0.707161
AC097639.8	-0.00262472	0.0270362	0.0270362	0.0270362	0.0270362	0.0270362	0.0270362
AC097658.1	3.64036	2.71856	4.34009	1.68025	3.32147	3.39952	6.56593
AC097711.1	0.322332	0.139252	0.47073	0.0466985	0.0466985	0.0466985	0.0466985
AC097721.1	1.50263	2.75491	2.68042	1.64978	2.40799	2.91815	7.37596
AC098474.1	29.8335	5.74701	1.89137	11.2577	1.89137	37.7674	1.89137
AC098592.7	0.662968	3.09942	-0.0680777	0.655573	-0.0680777	-0.0680777	-0.0680777
AC098592.8	0.461075	0.0291649	3.81547	0.502376	0.0291649	3.23334	0.0291649
AC098614.1	-0.00348767	0.041481	0.041481	0.041481	0.041481	0.041481	0.041481
AC098614.2	1.9223	1.59396	0.906974	1.3134	1.95689	0.960005	0.10654
AC098614.3	0.265296	0.0141519	0.0141519	0.0141519	0.0141519	0.0141519	0.0141519
AC098789.1	-5.26258e-05	0.0020787	0.0020787	0.0020787	0.0616105	0.0020787	0.0020787
AC098817.3	-0.0144833	0.0083056	0.0083056	0.0083056	0.0083056	0.0083056	0.0083056
AC098824.6	1.39872	1.53691	1.44815	0.927384	0.121108	0.217324	0.121108
AC098826.4	7.84564e-05	0.00469973	0.00469973	0.00469973	0.00469973	0.00469973	0.00469973
AC098826.5	0.146426	0.152073	0.152073	2.71317	0.152073	0.152073	0.152073
AC098828.3	-0.000752005	0.0136653	0.0136653	0.0136653	0.0136653	0.0136653	0.0136653
AC098831.4	-0.493599	1.17999	-0.233162	0.501642	2.24737	-0.233162	-0.233162
AC099048.1	1.00519	0.972783	0.393346	0.440966	1.70485	0.985264	0.0422539
AC099522.1	0.0935521	0.245837	0.171103	0.195289	0.495344	0.260513	0.0363091
AC099522.2	5.84954	3.89065	4.19527	3.57189	0.214561	2.82751	0.214561
AC099535.4	0.723046	0.297718	-0.0641177	-0.0641177	-0.0641177	-0.0641177	-0.0641177
AC099552.4	0.17557	0.560173	0.387949	0.0591425	0.0591425	0.0591425	0.0591425
AC100791.1	-0.840773	0.296182	0.236284	0.236284	0.236284	0.236284	6.58462
AC100852.1	45.1966	43.2512	106.697	48.5992	88.2766	200.143	21.105
AC100852.2	0.817334	13.1152	-1.32467	-1.32467	103.968	-1.32467	-1.32467
AC102948.2	-0.381957	2.80887	2.32078	1.39957	3.56354	0.391012	0.657962
AC103563.2	0.862587	0.119847	0.119847	0.908655	0.119847	0.119847	0.119847
AC103563.4	11.4767	1.58748	0.0615284	2.14019	0.0615284	1.45593	0.0615284
AC103563.5	9.29689	1.58471	1.58471	1.58471	1.58471	1.58471	1.58471
AC103563.7	0.468643	0.0851044	0.0851044	0.0851044	0.0851044	0.0851044	0.0851044
AC103564.6	0.000105409	0.00272212	0.00272212	0.00272212	0.00272212	0.00272212	0.00272212
AC103564.9	0.601859	0.686485	-0.0604991	0.107211	-0.0604991	-0.0604991	-0.0604991
AC103801.1	21.964	27.8488	25.9065	17.6781	15.5912	29.8726	21.1105
AC103801.2	0.29236	-0.332558	-0.332558	4.49558	-0.332558	-0.332558	5.07366
AC103809.2	-4.34403e-05	0.0124803	0.0124803	0.0124803	0.0124803	0.0124803	0.0124803
AC104057.1	5.65801e-05	0.00338929	0.00338929	0.00338929	0.00338929	0.00338929	0.00338929
AC104058.1	13.8639	8.67124	7.39262	4.71158	2.62981	7.37074	2.62981
AC104076.2	0.0134321	-0.00650864	-0.00650864	-0.00650864	-0.00650864	-0.00650864	-0.00650864
AC104131.1	2.63157e-05	0.00157637	0.00157637	0.00157637	0.00157637	0.00157637	0.00157637
AC104297.1	-0.000676891	0.00840843	0.00840843	0.00840843	0.00840843	0.00840843	0.00840843
AC104306.1	-0.0291002	1.13645	1.50981	0.445635	0.0895115	0.0895115	0.0895115
AC104306.4	0.000707322	0.0423703	0.0423703	0.0423703	0.0423703	0.0423703	0.0423703
AC104389.31	-0.0221907	0.0024202	0.0024202	0.146572	0.0024202	0.0024202	0.0024202
AC104389.32	-0.0125996	-0.0452415	-0.0452415	-0.0452415	-0.0452415	5.98937	-0.0452415
AC104395.1	5.05494	8.40943	6.68824	5.87202	10.0829	7.8623	5.23672
AC104395.2	0.352853	0.597512	0.778301	0.615968	2.44676	0.66197	0.0702144
AC104438.1	34.0342	36.5446	40.5019	31.1907	29.0699	18.9892	76.849
AC104451.2	21.3514	26.3064	46.5304	25.0734	78.3525	76.1412	63.744
AC104472.1	1.617	3.59479	4.70621	2.49262	2.6867	3.09552	7.58548
AC104532.2	7.6305e-05	0.00457086	0.00457086	0.00457086	0.00457086	0.00457086	0.00457086
AC104534.3	0.135525	-0.178313	2.5623	-0.0142622	-0.178313	-0.178313	-0.178313
AC104600.1	0.82976	1.08542	2.56325	0.967566	2.67706	0.92695	8.87618
AC104634.2	-0.0020458	0.046593	0.046593	0.046593	0.046593	0.046593	0.046593
AC104634.3	0.385025	-0.0202498	-0.0202498	0.148822	-0.0202498	0.446237	-0.0202498
AC104651.1	1.21977	0.237299	-0.0400259	0.147311	-0.0400259	-0.0400259	-0.0400259
AC104651.2	3.94054	6.79357	6.17663	1.11441	2.57044	0.0255326	-0.278528
AC104651.3	6.32958	6.40727	6.67614	1.05954	3.2646	0.723907	0.300772
AC104667.3	0.6221	0.558	1.21506	0.557667	0.0944617	0.289901	0.0944617
AC104698.1	1.42961	-0.731927	5.56536	-0.961487	20.9743	0.679081	4.22027
AC104698.2	-0.0176091	0.180253	0.180253	0.180253	0.180253	0.180253	0.180253
AC104772.1	0.317971	0.0770656	0.0770656	0.0770656	0.0770656	0.0770656	0.0770656
AC104794.4	0.0369346	-0.0213957	-0.0213957	-0.0213957	-0.0213957	-0.0213957	-0.0213957
AC104809.3	1.47955	4.94821	6.07917	0.264116	2.53695	5.2318	2.22054
AC104841.2	1.19615	-0.640427	3.54752	-0.640421	3.15301	-0.640427	18.9347
AC104978.1	0.740709	7.75575	2.77048	2.43975	0.46031	8.16969	0.46031
AC105020.1	8.5504	8.82307	11.9728	8.2464	15.0964	15.7899	8.73819
AC105036.1	60.2014	39.7567	117.492	53.8726	85.1353	43.8599	66.2039
AC105206.1	2.81986	1.3404	3.69548	1.4093	0.567139	2.25857	-0.127521
AC105342.1	0.00605661	-0.00445527	-0.00445527	-0.00445527	-0.00445527	-0.00445527	-0.00445527
AC105399.2	0.000191811	0.01149	0.01149	0.01149	0.01149	0.01149	0.01149
AC105402.3	1.55114	0.249111	0.0360684	0.0360684	0.0360684	0.634715	0.0360684
AC105761.1	1.32292	1.0593	1.14613	1.65189	0.90582	1.57866	0.185377
AC105921.5	0.05361	0.0199409	0.0199409	0.0199409	0.0199409	0.0199409	0.0199409
AC106827.1	5.80735	6.51205	3.60054	10.9792	6.28298	7.20845	15.2611
AC106873.4	10.2386	11.4146	4.38315	13.4245	9.60958	8.70492	1.45188
AC106876.2	0.0024614	-0.00324986	-0.00324986	0.107349	-0.00324986	-0.00324986	-0.00324986
AC106883.1	6.96481e-05	0.00417209	0.00417209	0.00417209	0.00417209	0.00417209	0.00417209
AC107016.1	-2.68491	19.2578	34.3186	4.13869	0.409458	6.80096	0.409458
AC107021.1	1.0208	0.400759	0.606323	0.328229	0.572101	0.634603	-0.0191975
AC107083.1	2.16426	3.36177	-0.000490538	-0.000490538	-0.000490538	-0.000490538	-0.000490538
AC107613.1	0.118943	0.0182547	0.0665004	0.0502537	0.0182547	0.0627943	0.0182547
AC107983.4	0.382457	0.273194	-0.0734408	0.386616	2.19534	0.221841	-0.0734408
AC108032.1	0.000384774	0.0230489	0.0230489	0.0230489	0.0230489	0.0230489	0.0230489
AC108039.1	-0.0161824	0.174716	0.174716	0.174716	0.174716	0.174716	0.174716
AC108059.2	16.5997	51.6128	30.3056	1.83698	6.00692	27.4473	-0.454035
AC108059.4	4.85674	6.2883	3.3102	5.87145	1.75638	4.02125	5.86082
AC108448.2	0.115667	1.19771	0.704899	0.108323	0.108323	0.108323	0.108323
AC108463.2	21.2334	20.9256	12.719	21.9855	2.54526	24.6717	2.54526
AC108479.1	0.0568746	-0.0329448	-0.0329448	-0.0329448	-0.0329348	-0.0329448	-0.0329448
AC108479.2	-0.0744228	0.0333263	0.0333263	0.0333263	0.0333263	0.0333263	0.0333263
AC108868.3	-0.274627	1.45005	0.0473284	0.188836	2.08287	0.0473284	0.0473284
AC108938.3	0.245442	-0.220005	-0.220005	7.56627	-0.220005	7.66284	-0.220005
AC109133.1	13.0821	-0.000665719	-0.00176697	-0.00175378	29.4623	-0.00176697	-0.00176697
AC109135.1	0.840416	1.18649	1.64776	0.513548	1.04221	0.00691768	0.00691768
AC109583.1	59.6011	-2.29115	0.301761	6.56896	-2.29115	27.5574	307.427
AC109631.1	15.0564	13.8086	52.6145	13.054	11.6833	20.8877	11.5775
AC109815.2	0.000160653	0.00962353	0.00962353	0.00962353	0.00962353	0.00962353	0.00962353
AC109829.1	0.609065	0.00825757	0.00825757	0.00825757	0.00825757	0.664477	0.00825757
AC109925.1	15.662	14.3625	9.81436	10.8546	29.3365	6.63523	-0.469859
AC109992.1	0.316414	8.13374	3.2832	4.00881	3.2832	3.2832	3.2832
AC110299.5	2.10987	4.31827	0.930605	1.35055	0.24211	3.37682	0.24211
AC110615.1	13.549	-0.162859	-0.162859	5.23042	19.3399	2.9791	16.4937
AC110619.1	0.442548	0.041997	-0.0455389	0.184881	-0.0455389	1.05312	-0.0455389
AC110619.2	1.04934	0.199453	1.29384	0.610232	0.0615848	0.0615848	0.0615848
AC110620.1	0.884095	0.255865	0.255865	0.255865	0.255865	0.255865	0.255865
AC110620.2	0.0224489	0.388255	-0.0192688	-0.0192688	1.03298	-0.0192688	-0.0192688
AC110754.3	4.10346e-05	0.00245807	0.00245807	0.00245807	0.00245807	0.00245807	0.00245807
AC110771.1	0.16477	-0.0264127	0.758577	0.260442	6.16199	-0.0264127	3.78618
AC110781.3	2.27623	3.00526	3.13904	1.82518	3.74288	3.33567	6.22015
AC110792.1	4.16582	4.49803	18.3677	3.56428	1.39731	20.0272	1.39731
AC110926.4	1.34104	2.85716	3.52294	1.53758	4.25989	3.4398	1.56011
AC111155.1	2.65632	0.87361	-0.0858373	-0.0858373	-0.0858373	-0.0858373	-0.0858373
AC111186.1	-0.00741048	0.0555779	-0.00182063	-0.00182063	-0.00182063	0.384159	-0.00182063
AC111200.1	0.346639	-0.200804	-0.200804	-0.200804	-0.200804	9.43176	-0.200804
AC111200.2	15.6712	16.1344	19.251	8.43021	11.5146	17.0301	13.6172
AC111200.7	-0.00494651	0.0489734	0.0489734	0.35321	0.0489734	0.0489734	0.0489734
AC111200.8	0.457814	0.0818591	6.54777	0.0818591	0.484537	0.0818591	0.0818591
AC112198.1	0.0696659	0.0701734	0.118658	0.111664	0.262019	0.135029	0.0122077
AC112205.1	122.968	157.508	145.458	132.972	187.208	130.539	0.539975
AC112229.1	0.010384	0.0732295	0.467136	0.197656	-0.0142011	0.192463	-0.0142011
AC112229.4	0.704022	0.425502	1.11769	0.789156	1.61947	1.2595	2.48519
AC112229.6	0.00490488	-0.00408476	-0.00408476	-0.00408476	-0.00408476	-0.00408476	-0.00408476
AC112693.2	7.04175	7.70962	11.3176	5.85859	7.28603	8.13472	3.3739
AC112715.2	2.14728	0.0944962	3.08348	0.0944962	0.0944962	1.81692	0.0944962
AC112721.1	8.31022	3.39257	4.85124	4.94796	-0.151475	5.1757	5.56212
AC113134.1	1.68586	0.133348	0.133348	0.133348	0.133348	0.133348	0.133348
AC113612.1	17.8082	18.7216	20.1747	10.6871	14.6705	25.5121	10.9802
AC113612.2	6.19978	18.6339	0.5048	6.31261	2.59866	30.7105	0.5048
AC113618.2	-0.00304054	0.0548547	0.0548547	0.0548547	0.0548547	0.0548547	0.0548547
AC114494.1	0.173127	0.116693	0.116693	0.435662	0.116693	0.116693	0.116693
AC114546.1	0.0820511	1.65301	-0.0930288	-0.0930288	-0.0930288	-0.0930288	-0.0930288
AC114737.3	3.27472	-1.81667	-1.81667	-1.81667	33.6764	-1.81667	7.73084
AC114752.2	-0.0115778	0.0871291	0.0871291	0.0871291	0.0871291	0.0871291	0.0871291
AC114755.3	3.245e-05	0.00194383	0.00194383	0.00194383	0.00194383	0.00194383	0.00194383
AC114755.4	-0.0042903	0.0641267	0.0641267	0.0641267	0.0641267	0.0641267	0.0641267
AC114755.5	-0.0022558	0.0267061	0.0267061	0.0267061	0.0267061	0.0267061	0.0267061
AC114755.7	0.130106	-0.0801352	-0.0801352	-0.0801352	-0.0801352	-0.0801352	1.40439
AC114760.1	-0.0227063	-0.0309153	-0.0309153	-0.0309153	-0.0309153	-0.0309153	-0.0309153
AC114776.1	4.68169	1.70879	1.59233	5.68966	0.14348	3.00211	0.14348
AC114812.10	1.00165	1.21511	3.08398	1.86196	0.0982419	2.30657	0.0982419
AC114812.9	5.9863	5.25292	14.2467	5.40573	7.06181	5.75084	7.67387
AC115115.3	3.15242	3.77735	2.424	4.55561	24.4538	7.7508	0.837582
AC115115.4	-0.263515	1.03489	2.27439	5.11135	2.07265	6.5981	1.72817
AC115283.1	0.190605	-0.144453	-0.144453	-0.144453	-0.144453	-0.144453	-0.144453
AC115617.2	0.255503	0.239744	0.0364808	0.288267	1.25269	0.0364808	0.0364808
AC115618.1	2.70472	3.52114	5.88331	2.62004	3.70016	4.43114	9.71578
AC116050.1	0.817369	0.657727	0.916974	0.484718	0.0354112	0.740036	0.0354112
AC116351.1	3.50451	7.92012	-3.39576	40.1262	48.7361	31.2968	4.50401
AC116407.2	18.0622	28.9131	34.7492	11.2571	22.8979	6.81344	65.5548
AC117395.1	0.181408	0.0568171	0.0568171	0.191751	0.0568171	0.511343	0.0568171
AC117490.2	-0.0492561	-0.10559	19.5113	-0.10559	-0.10559	-0.10559	-0.10559
AC117834.1	2.03558	2.68862	1.07015	1.51149	1.58409	2.00615	0.128746
AC117947.1	0.201423	0.0184944	0.0184944	0.0184944	0.0184944	0.0184944	0.0184944
AC118138.2	0.259745	-0.0248859	-0.0248859	-0.0248859	-0.0248859	-0.0248859	-0.0248859
AC119403.1	0.0021693	0.0111658	0.0111658	0.0111658	0.0111658	0.802224	0.0111658
AC119673.1	3.17295	4.03496	1.90706	2.49257	4.2401	4.53279	-1.82246
AC121251.1	40.136	62.5814	74.9652	55.5385	92.1926	34.7703	16.1612
AC122129.1	16.324	20.9507	39.8695	20.2285	17.6153	26.4902	9.81983
AC123768.1	1.11232	3.83045	6.11108	0.76691	0.76691	0.76691	8.69766
AC123768.3	4.22866	1.20888	2.8042	3.57396	-0.0229022	-0.0229022	11.7708
AC123900.2	0.00546265	0.327226	0.327226	0.327226	0.327226	0.327226	0.327226
AC124309.1	0.126227	-0.0265798	-0.0265798	0.109355	0.437481	-0.0265798	-0.0265798
AC124890.1	1.727	4.01784	2.64401	1.54872	2.17686	2.53902	2.72985
AC124914.3	13.8664	32.7279	20.5178	15.9154	9.22142	27.6456	10.6152
AC124944.4	0.00013393	0.00802271	0.00802271	0.00802271	0.00802271	0.00802271	0.00802271
AC125232.1	7.93406	8.43248	7.74812	6.94018	10.257	11.8314	7.68458
AC125238.2	0.0818233	0.00580681	0.0660024	0.00580681	0.00580681	0.381337	0.00580681
AC125238.3	0.00343018	0.205476	0.205476	0.205476	0.205476	0.205476	0.205476
AC125634.1	0.0816271	0.00710867	0.00710867	0.231296	0.00710867	0.265838	0.00710867
AC126182.1	0.508691	0.0139038	1.55045	0.244257	4.36796	0.0139038	0.0139038
AC126365.1	0.37498	1.23889	0.0880638	0.0880638	0.0880638	0.0880638	0.0880638
AC126614.1	26.1304	25.6869	43.5702	19.0851	30.9264	45.7828	23.0327
AC127383.1	0.00184318	0.198679	-0.00237113	-0.00237113	-0.00237113	-0.00237113	-0.00237113
AC127496.1	7.94414	12.8074	12.1625	9.15607	18.2804	12.525	32.1255
AC128677.3	0.636522	-0.130221	-0.130221	-0.130221	-0.130221	-0.130221	-0.130221
AC128709.1	2.29911	3.74209	4.29847	4.39782	2.4253	3.68472	6.45182
AC129492.6	1.12939	0.525657	2.80911	0.853187	1.08997	0.966464	0.263676
AC129778.2	2.85149	6.29495	-0.126652	3.99537	3.6211	7.46364	-0.962554
AC129778.5	-0.00328662	0.0814131	0.0814131	0.0814131	0.0814131	0.0814131	0.0814131
AC130360.8	0.731437	0.233301	-0.0900826	-0.0900826	-0.0900826	-0.0900826	-0.0900826
AC130464.1	-0.00021245	0.00511589	0.00511589	0.00511589	0.00511589	0.00511589	0.00511589
AC130709.1	5.33074	5.88178	11.0928	4.70528	11.9294	6.70103	7.77392
AC131097.4	2.26719	3.37645	0.594037	2.87388	11.2137	1.65451	10.8309
AC131180.1	2.14841e-05	0.00693221	0.0597556	0.00693221	0.00693221	0.00693221	0.00693221
AC131568.1	19.9763	8.17832	18.2248	25.8014	-1.3325	37.2027	47.574
AC131571.1	44.0343	38.6162	96.9172	71.5399	44.2923	23.157	136.375
AC131571.2	5.5238	9.40594	13.1079	5.1686	12.9156	9.31247	5.27411
AC131935.1	0.000957816	0.0573755	0.0573755	0.0573755	0.0573755	0.0573755	0.0573755
AC131971.1	17.577	32.8658	60.9304	24.5965	26.6809	20.845	20.7862
AC132008.1	-0.354937	2.55243	0.0677411	1.78328	0.0677411	0.0677411	0.0677411
AC132186.1	2.19813	0.333902	9.13913	2.12989	0.333902	0.333902	0.333902
AC132192.1	7.37598	14.3525	29.0627	12.6218	27.4374	8.50623	-1.56362
AC132216.1	-0.0614625	0.0131801	0.0131801	0.986108	0.469283	0.16856	3.86585
AC132872.1	6.36544	4.79692	13.8852	6.89517	17.4379	8.16771	15.443
AC132872.2	16.2135	20.7063	27.9831	17.6884	25.3849	18.9734	33.5202
AC133141.1	15.2652	10.6795	4.04945	7.88452	1.76412	9.24643	-0.232404
AC133644.3	3.61591	2.62907	2.07965	4.10568	3.41591	6.20817	3.6985
AC133965.1	11.7865	6.91358	-0.0609891	0.438925	15.3978	7.11951	1.31166
AC134873.1	5.13556	0.670721	-0.273373	-0.273394	-0.273394	-0.260456	-0.273394
AC135048.1	1.09795	1.14243	3.76547	1.40959	2.14048	0.169261	0.169261
AC135178.1	2.66162	6.8259	4.46581	2.56209	3.35806	6.22232	7.1131
AC135776.1	49.6046	90.1383	73.1934	47.3912	53.2991	89.5849	13.3865
AC135983.2	0.586264	0.575567	1.32727	1.10779	1.28688	1.44349	1.62203
AC136289.1	1.40819	2.06523	2.09746	1.19999	1.21339	1.37086	0.19287
AC136297.1	4.3806	-2.88841	17.8304	3.03514	-2.88841	-2.88841	125.057
AC136604.1	0.00402337	-0.00432522	-0.00432522	-0.00432522	-0.00432522	-0.00432522	-0.00432522
AC136896.2	1.57539	1.05168	0.56929	0.274216	1.84902	1.97972	-0.0106222
AC137056.1	0.802912	1.0524	0.521808	0.26922	0.183117	0.76076	0.940509
AC137527.2	0.00246942	0.147924	0.147924	0.147924	0.147924	0.147924	0.147924
AC137932.1	18.5731	25.2266	24.2991	20.2826	33.0282	21.5841	13.8866
AC138031.1	0.000425179	0.0254684	0.0254684	0.0254684	0.0254684	0.0254684	0.0254684
AC138031.2	16.3706	-2.26105	1.33316	1.87757	-2.26105	6.21055	135.941
AC138393.1	204.504	534.355	395.1	225.843	215.974	577.192	430.372
AC138472.4	0.661958	0.352276	0.352276	0.352276	0.352276	0.352276	0.352276
AC138517.1	-0.300764	0.0335044	0.0335044	1.79998	0.0335044	2.1331	0.0335044
AC138517.4	0.69045	1.66618	2.45531	0.929241	1.08417	0.808952	0.57874
AC138623.1	0.00133578	0.0800164	0.0800164	0.0800164	0.0800164	0.0800164	0.0800164
AC138649.1	0.345375	-0.216541	-0.216541	-0.216541	-0.216541	-0.216541	10.9537
AC138655.1	1.20014	2.64349	1.85617	1.4815	0.845646	2.9094	0.405794
AC138744.2	2.5085	14.7661	17.4897	6.53437	20.5499	3.32446	0.940919
AC138783.11	5.50503	2.45228	2.5995	2.13105	0.487486	3.46867	0.487486
AC138783.12	2.23906	3.00594	0.402837	3.15921	0.402837	2.19989	0.402837
AC138951.1	63.1576	151.342	101.312	97.2231	90.2594	42.4302	144.701
AC139099.1	16.3706	-2.26105	1.33316	1.87757	-2.26105	6.21055	135.941
AC139099.3	1.71041	2.3848	1.71301	1.72914	0.949424	1.57053	0.789401
AC139100.2	1.3003	1.57879	0.710111	1.45029	0.8749	1.03538	0.731161
AC139103.1	0.412717	0.707236	0.735687	0.258973	1.08095	0.421567	0.0806326
AC139143.2	-0.000526427	0.00635933	0.00635933	0.00635933	0.00635933	0.00635933	0.00635933
AC139426.2	3.61216	7.14791	5.01251	3.87048	8.48579	7.8319	3.45762
AC139452.2	0.226988	0.0791726	0.0791726	0.0791726	0.0791726	0.0791726	0.0791726
AC139712.1	0.000168038	0.0100659	0.0100659	0.0100659	0.0100659	0.0100659	0.0100659
AC139712.2	0.0869081	-0.0511897	0.220135	-0.0511897	-0.0511897	-0.0511897	2.36672
AC139768.1	0.0308727	-0.0369651	3.25503	-0.0369651	-0.0369651	-0.0369651	-0.0369651
AC140061.10	90.2039	172.033	166.83	86.8473	114.88	337.077	-32.0492
AC140061.11	209.038	110.607	110.607	110.607	110.607	112.009	142.305
AC140061.12	444.946	225.951	412.256	181.077	150.982	341.795	68.3405
AC140061.1	8.99578	7.74102	30.8038	3.55045	13.975	18.009	30.0218
AC140061.2	60.3243	27.5891	71.6359	53.6089	103.372	39.8096	1.1714
AC140061.3	29.9137	2.24454	2.24454	2.24454	2.24454	2.24454	2.24454
AC140061.4	202.657	250.557	255.565	135.937	445.25	132.118	14.6839
AC140061.5	19.0818	-1.79751	1.95022	1.34006	-1.79751	0.656817	-1.79751
AC140061.6	9.86142	-5.92435	16.2598	-5.92435	-4.77493	-5.92435	-5.92435
AC140061.7	71.69	51.8103	136.572	-2.61942	-9.61162	114.147	108.05
AC140061.8	512.296	186.115	412.06	132.649	60.7656	464.674	11.9144
AC140061.9	85.164	178.715	197.891	188.386	445.452	161.005	189.459
AC140076.1	16.5668	21.6105	21.3202	11.0855	39.3746	30.7722	1.36689
AC140481.2	0.854213	0.60852	0.536156	0.848799	2.34004	1.47201	2.1658
AC140725.7	-0.117848	13.225	0.00393477	0.00393477	0.00393477	0.00393477	0.00393477
AC141586.5	4.45622	5.97392	5.46845	4.44308	4.85907	6.06065	14.7411
AC142381.1	18.3649	3.66709	1.56602	18.1264	1.56602	9.83863	38.2538
AC144530.1	10.5228	11.4833	14.2978	6.71711	15.0973	7.43557	35.0184
AC144568.2	0.746149	1.74155	0.559523	0.616655	0.209254	0.209254	0.209254
AC144568.4	5.87511	-0.636683	-0.636683	-0.636683	-0.636683	-0.636683	138.359
AC144838.2	0.016754	0.0105099	0.0105099	4.80123	0.0105099	0.0105099	0.0105099
AC145205.1	0.135025	-0.00250987	-0.00250987	-0.00250987	-0.00250987	-0.00250987	-0.00250987
AC145212.1	12.1777	4.08008	16.2195	6.01496	1.40261	4.35011	19.0724
AC145436.1	1.36234	2.37709	2.69134	-0.167062	-0.167062	11.7491	-0.167062
AC145676.2	3.60568	2.81663	4.32402	3.43867	2.05011	0.790458	6.76594
AC159540.14	19.8933	19.0051	10.3796	7.98525	11.4807	17.1188	4.92097
AC174470.1	4.44493	4.29501	6.75564	5.31327	1.20196	5.91177	7.24852
AC187652.1	-0.00277327	-0.012631	-0.012631	1.0047	-0.012631	3.28458	-0.012631
AC226119.4	0.177019	0.576468	0.751833	0.902717	0.094764	0.094764	0.094764
AC226150.3	9.70368e-05	0.00581274	0.00581274	0.00581274	0.00581274	0.00581274	0.00581274
AC226150.4	-0.215879	1.02433	0.368533	0.317974	5.04106	1.16794	10.9518
AC233263.1	27.2305	55.8237	55.204	36.7484	77.2079	35.1172	58.3374
AC233263.2	17.8082	18.7216	20.1747	10.6871	14.6705	25.5121	10.9802
ACAA1	5.31474	5.52644	5.525	5.25799	4.90859	5.66134	6.36831
ACAA2	5.65299	3.47899	3.94862	3.77313	2.46872	2.14989	1.76943
ACACA	2.50764	2.2312	2.34874	2.05147	2.63292	2.81076	1.87221
ACACB	3.66517	5.42884	4.4719	2.65052	3.70002	3.73081	2.62506
ACAD10	2.33539	2.40452	2.93229	1.88716	2.69052	2.97825	3.30935
ACAD11	2.35908	2.53764	3.13814	1.73542	1.51394	2.87736	1.43761
ACAD8	2.31738	2.40633	3.42697	2.00476	2.78735	2.57508	2.76329
ACAD9	3.73226	4.88125	4.86491	4.3833	5.48216	4.86854	3.9795
ACADL	1.24409	1.81167	1.70564	1.44797	1.30867	1.61324	4.65022
ACADM	2.15231	2.24276	2.29081	2.12789	2.15344	2.41821	1.49842
ACADS	2.70657	1.57659	3.78328	3.46872	3.63973	2.13673	2.43195
ACADSB	3.45089	5.26296	3.1951	2.81176	4.19448	4.27174	4.08785
ACADVL	10.4587	7.89078	11.9941	9.01076	6.05104	7.06466	11.4216
ACAN	0.443478	0.790895	0.504277	0.411923	0.0928177	0.177486	0.308721
ACAP1	14.0789	17.1361	25.051	19.4883	32.4111	19.0681	19.185
ACAP2	10.4502	14.1439	14.7485	11.3711	11.0065	11.7597	11.9235
ACAP3	4.18977	3.12639	4.99437	6.89229	2.98403	5.29674	9.80038
ACAT1	9.12956	10.2604	9.05516	7.80257	8.15079	9.23425	4.47357
ACAT2	3.62203	3.814	3.41481	4.36978	1.91537	3.45327	2.76576
ACBD3	10.1296	11.2207	7.90158	9.60863	8.50076	13.5046	8.50495
ACBD4	1.1206	1.15831	1.13362	1.08498	1.47194	1.35296	2.38099
ACBD5	2.19141	3.16212	2.04174	2.16039	2.89117	2.14105	1.50912
ACBD6	11.071	11.0923	14.1996	11.1656	12.9895	14.4222	18.6956
ACBD7	8.22832	13.7389	11.8731	8.05841	11.1424	12.9847	8.58867
ACCS	3.5407	7.06217	7.7366	5.87498	3.46093	3.41454	5.67296
ACCSL	0.0314644	0.00176528	0.00176528	0.0185802	0.00176528	0.00176528	0.00176528
ACD	1.1514	1.22611	1.24598	1.68993	1.23481	1.29363	4.62638
ACE	1.65014	0.77232	0.77232	0.77232	0.77232	0.866576	0.77232
ACE2	0.00384872	0.00561362	0.00561362	0.00561362	0.00561362	0.00561362	0.00561362
ACE3P	0.597863	0.699766	2.15478	1.02394	0.566114	0.612398	2.46494
ACER1	1.29303	3.26113	0.661429	1.91114	3.47133	2.12714	3.32497
ACER2	1.81431	3.00478	1.71082	1.37415	1.4984	1.91651	0.777021
ACER3	0.729702	1.36861	0.59701	0.681	0.562984	0.641821	0.322315
ACHE	2.5074	2.37184	2.38633	3.05095	1.86302	2.91859	1.81075
ACIN1	11.9807	13.2154	17.6042	10.7838	13.5819	11.4759	14.5967
ACKR2	0.546079	0.721015	0.826271	0.709805	0.723715	0.903809	0.753104
ACKR3	2.51023	5.47258	1.23881	3.40429	3.09761	2.92125	1.49881
ACKR4	2.47921	2.58321	1.33565	2.33778	1.66798	1.03281	0.918642
ACLY	5.49585	5.79607	8.89887	7.94964	8.43785	6.54387	5.34602
ACMSD	0.180791	0.843095	0.521819	0.447926	1.88828	0.350806	0.708178
ACN9	1.61362	1.66184	2.44563	2.32768	2.31022	0.883231	8.31173
ACO1	7.82791	7.42696	7.08947	8.61435	5.08248	8.05052	5.12536
ACO2	9.51559	7.67229	11.0736	9.93664	9.32538	9.41909	10.1447
ACOT11	1.10135	1.05928	1.67904	1.24092	1.90866	0.932053	-0.091274
ACOT1	4.8967	5.67062	7.43229	3.69757	4.25886	6.70557	3.15564
ACOT12	-0.00230808	0.00215524	0.00215524	0.00215524	0.00215524	0.00215524	0.00215524
ACOT13	3.70259	4.58887	4.32377	3.60714	4.95014	4.69026	2.02129
ACOT2	4.49552	4.05641	5.36258	6.01091	2.93157	3.12553	3.49028
ACOT4	3.06872	6.29978	3.66924	3.71589	4.38242	3.40576	5.91074
ACOT6	0.0858341	0.277353	0.400963	0.103959	0.0412175	0.0412175	0.0412175
ACOT7	4.20185	2.66379	3.66702	3.74305	1.49315	1.98533	1.95748
ACOT8	2.10174	2.1202	3.22357	1.81863	3.78733	2.13522	2.05419
ACOT9	4.51107	6.87112	5.99755	5.94025	5.58223	5.574	5.26684
ACOX1	2.46693	2.78395	1.54273	2.78477	1.51206	2.28454	1.53443
ACOX2	1.03094	1.44002	1.00637	0.674466	0.7774	0.688336	0.0123781
ACOX3	3.20193	3.34717	5.18835	4.03343	3.6324	3.69818	3.60729
ACOXL	1.76118	1.51818	1.45274	1.30372	1.2356	2.36258	0.00341284
ACP1	3.40802	5.07161	3.8715	3.78176	2.99795	3.9823	3.97344
ACP2	4.36645	2.98207	7.55594	5.18247	2.4541	3.58813	4.36084
ACP5	7.70469	4.28457	9.94219	9.93935	9.14861	5.6696	9.3703
ACP6	1.2174	1.91414	1.82885	1.03598	1.18994	1.56549	0.397468
ACPL2	1.98501	1.95985	3.63688	1.28929	2.29168	1.97258	1.17049
ACPP	0.391661	0.471478	0.415934	0.60151	0.267181	0.53064	0.042039
ACPT	1.74819	0.638334	2.73112	2.27867	5.05413	3.63415	6.93758
ACR	0.174859	0.0797709	0.13767	-0.0169654	-0.0169654	-0.0169654	-0.0169654
ACRBP	0.541243	0.96175	1.18833	0.51854	1.11909	0.815272	0.822669
ACRC	1.17822	1.60253	1.36209	1.99682	1.32602	2.22882	1.35355
ACRV1	0.128669	0.0905797	0.180894	0.220517	0.373661	0.150672	0.0186573
ACSBG1	0.935496	1.20886	0.966936	0.649167	0.465652	0.701102	2.27588
ACSBG2	0.164494	0.263634	0.138196	0.150389	0.225371	0.111066	0.0277526
ACSF2	2.39288	2.22903	3.02091	2.42232	3.17266	1.6491	1.56076
ACSF3	6.01406	4.60217	9.46605	5.12295	9.23659	6.25389	10.6374
ACSL1	3.8146	4.91844	7.60115	6.06397	5.50694	3.11124	1.81578
ACSL3	5.09245	5.22239	4.39813	5.20018	3.68039	4.47065	3.15777
ACSL4	5.446	4.42107	5.8242	5.26013	2.78106	4.16936	2.4293
ACSL5	4.14278	5.82966	5.02241	5.25525	6.07148	5.84063	4.56305
ACSL6	0.506142	0.0984209	0.642685	0.256744	0.248494	0.372896	0.807011
ACSM1	0.0357745	0.691902	0.188495	0.136738	0.637313	1.27945	0.864479
ACSM2A	3.25745	5.97581	4.63667	3.85505	4.19505	7.18215	3.671
ACSM2B	1.11144	2.72364	1.95693	1.87491	3.45906	1.24149	1.3687
ACSM3	2.74813	4.66243	4.30224	2.71891	4.80885	3.50269	2.71509
ACSM4	0.765057	1.63728	0.365253	0.349251	0.672074	1.47212	0.170128
ACSM5	1.40169	0.887692	0.891945	0.941866	0.684071	0.776572	1.97095
ACSS1	5.92741	5.51408	8.08873	6.31108	7.76264	8.99891	8.66571
ACSS2	1.82055	1.67746	1.80189	2.625	1.84685	2.17711	2.612
ACSS3	1.44527	1.417	1.12344	0.70465	0.364689	1.57732	0.275889
ACTA1	0.220863	0.0301873	0.663285	0.0184877	-0.00455079	-0.00455079	-0.00455079
ACTA2	29.4583	53.4378	15.6851	19.2126	31.868	16.5121	12.28
ACTB	196.771	295.844	212.102	362.125	251.644	201.506	268.055
ACTBL2	-0.00282293	-0.000348458	0.243641	0.0387103	-0.000348458	-0.000348458	-0.000348458
ACTBP1	0.0180115	-0.013965	0.828653	-0.013965	-0.013965	-0.013965	-0.013965
ACTBP11	0.00146419	0.136414	0.00235212	0.00235212	0.00235212	0.00235212	0.00235212
ACTBP12	-0.083128	0.920562	0.194323	0.455028	0.889415	0.608983	0.0735555
ACTBP13	0.638078	0.878869	2.01904	0.879558	1.00236	0.981655	1.77778
ACTBP14	-0.0642474	0.167936	0.302324	0.113497	1.63626	0.00601587	0.00601587
ACTBP2	-0.0387276	0.0860508	0.00451641	0.0586208	1.00952	0.160017	0.00451641
ACTBP6	-0.000257429	0.00464437	0.00464437	0.00464437	0.00464437	0.00464437	0.00464437
ACTBP7	0.230107	0.404821	1.34437	0.511239	0.170633	0.389665	0.079635
ACTBP8	3.40259e-05	-0.00186904	-0.00186904	-0.00186904	-0.00186904	-0.00186904	-0.00186904
ACTBP9	0.000819996	0.00148099	0.00148099	0.101191	0.00148099	0.00148099	0.00148099
ACTC1	0.0907109	0.0763508	0.0763508	0.274312	0.0763508	0.0763508	0.0763508
ACTG1	38.7218	34.4762	31.4405	55.9489	36.6948	32.334	48.0798
ACTG1P10	0.698772	0.493709	0.906754	0.827923	7.04747	1.14325	-0.115718
ACTG1P11	3.67362	3.8001	6.258	2.71205	5.52525	3.60956	3.18345
ACTG1P1	-0.00610518	0.0636308	0.0636308	0.0636308	0.0636308	0.0636308	0.0636308
ACTG1P12	0.24976	0.298215	1.80127	0.507926	2.03048	-0.0201991	-0.0201991
ACTG1P13	-0.00163582	0.192407	0.000511578	0.000511578	0.000511578	0.000511578	0.000511578
ACTG1P2	-0.000452649	0.00660251	0.00660251	0.00660251	0.00660251	0.00660251	0.00660251
ACTG1P3	7.76608	8.12179	5.70123	3.92837	4.65671	10.7299	5.95916
ACTG1P4	0.27021	-0.160046	-0.160046	-0.160046	-0.160046	-0.160046	-0.160046
ACTG1P9	3.58841	4.59053	7.1896	3.94043	5.41749	6.05646	2.52707
ACTG2	1.57015	1.92736	1.02596	1.85124	1.94775	0.696072	0.894508
ACTL10	1.70603	3.33264	7.24036	3.42071	2.06122	2.65738	5.78282
ACTL6A	2.01344	2.20174	4.02192	2.405	2.69802	1.66467	1.25675
ACTL6B	0.0247994	0.119237	-0.0230043	0.00335761	2.12127	0.440946	-0.0230043
ACTL7A	0.200432	0.355529	-0.00724846	0.43342	-0.00724846	1.3224	-0.00724846
ACTL7B	0.135287	0.0078155	0.0078155	0.0341368	0.0078155	0.0078155	0.0078155
ACTL8	-8.63067e-05	0.00166397	0.00166397	0.00166397	0.00166397	0.00166397	0.00166397
ACTL9	0.0190773	-0.00135512	-0.00135512	0.0113934	-0.00135512	0.092423	-0.00135512
ACTN1	7.75406	13.4276	9.33768	8.46446	8.0853	6.4108	8.13098
ACTN2	0.14207	0.0338842	0.0422469	0.0134807	0.217916	0.24962	0.00439326
ACTN3	0.0153902	0.0559289	0.208023	0.0405653	0.0106361	0.0541526	0.0106361
ACTN4	12.9142	10.6103	10.5806	13.1219	9.71592	10.8518	15.6755
ACTN4P1	0.00825318	0.0516413	-0.00605604	-0.00605604	-0.00605604	-0.00605604	-0.00605604
ACTN4P2	-0.000138981	0.00315946	0.00315946	0.00315946	0.00315946	0.00315946	0.00315946
ACTR10	1.78266	2.40597	1.49375	1.68718	1.78046	1.68026	0.852033
ACTR1A	9.11677	9.2889	9.30519	9.5256	9.95644	8.4669	12.1976
ACTR1B	11.8829	10.2016	14.6624	13.8634	14.6653	12.8934	16.2507
ACTR2	28.1036	39.7632	27.0579	33.0288	25.5367	23.9483	18.3253
ACTR3	21.0899	26.9438	14.9589	18.7777	23.1674	20.9869	12.9308
ACTR3B	2.25259	4.34121	1.78247	2.21049	1.94777	2.22598	1.78043
ACTR3BP2	0.0291269	0.0871943	0.0205895	0.0205895	0.0205895	0.0205895	0.0205895
ACTR3BP4	0.107049	0.416021	0.444173	0.493074	0.0414532	0.0414532	0.0414532
ACTR3BP6	0.00044666	-0.0166613	0.098782	-0.0166613	-0.0166613	-0.0166613	-0.0166613
ACTR3C	4.81659	4.62296	4.4552	4.04615	2.4821	4.84533	7.15465
ACTR3P2	0.00413633	-0.00741349	-0.00741349	0.171976	-0.00741349	-0.00741349	-0.00741349
ACTR3P3	4.15199e-05	0.00248714	0.00248714	0.00248714	0.00248714	0.00248714	0.00248714
ACTR5	10.972	7.4689	10.6241	7.82749	15.4298	8.90282	16.5451
ACTR6	2.33069	2.59144	4.26758	2.26148	3.23152	3.98951	2.87362
ACTR8	5.02093	4.56029	4.55294	3.56973	3.92116	2.73127	4.58879
ACTRT3	0.694166	0.543171	0.947459	0.164083	1.14076	0.776502	0.106278
ACVR1	3.28336	3.81244	4.07561	3.53609	4.08976	4.10846	3.53681
ACVR1B	3.35804	3.23169	4.21294	3.16816	1.59491	2.75656	2.50534
ACVR1C	0.284476	0.197126	0.167606	0.205533	0.105036	0.0366094	0.756583
ACVR2A	2.10293	1.95446	1.86838	1.92976	0.759794	1.72887	1.95401
ACVR2B	0.97592	1.41706	1.37775	1.49737	0.653654	1.26613	0.851482
ACVRL1	6.50709	6.17274	15.5036	6.37707	6.08499	4.34698	17.4858
ACY1	1.45263	1.01685	1.95839	1.28144	1.46335	1.97204	1.02409
ACY3	0.272299	0.0389802	0.595449	0.531572	1.01392	0.581899	-0.0121382
ACYP1	5.10797	6.93582	7.02094	3.99017	5.07934	5.32388	3.19954
ACYP2	2.15833	3.19958	2.77605	2.66644	3.17547	3.72357	4.29443
AD000092.3	3.05905	4.2748	4.35918	3.72382	4.34917	5.93563	0.514768
AD000671.6	1.56438	2.69209	0.540752	1.2775	0.306966	0.306966	0.306966
ADA	4.92614	5.87245	3.65932	5.91324	3.08688	4.89597	3.09782
ADAD1	-0.00154049	0.206419	0.000256116	0.000256116	0.000256116	0.000256116	0.000256116
ADAD1P2	-0.0103047	0.0809986	0.0809986	0.0809986	0.0809986	0.0809986	0.0809986
ADAD2	0.0804012	0.213264	0.216213	0.139104	0.336723	0.105356	0.00225711
ADAL	1.5837	1.69538	2.37264	1.48052	1.23435	1.75517	0.784813
ADAM10	5.84018	8.51865	4.94821	5.50577	4.38296	6.43341	5.87827
ADAM11	0.0981979	0.0505071	0.0845623	0.193639	0.0963532	0.26264	0.358288
ADAM12	4.41843	7.69465	0.878663	2.88159	1.52995	5.30978	3.33885
ADAM15	1.1443	0.993873	1.45082	1.25496	0.789039	1.03297	2.25343
ADAM17	9.81644	11.7966	10.7431	8.49386	10.8931	11.4831	6.17808
ADAM18	0.155755	0.491847	0.0310857	0.219927	0.310924	0.0310857	0.0310857
ADAM19	31.796	15.2913	19.0638	21.3541	25.2368	17.723	10.3214
ADAM1A	4.18547	4.51795	5.38001	3.86341	8.93252	3.82959	5.329
ADAM1B	1.81757	8.58952	2.62496	3.80276	2.4126	3.11718	-0.465298
ADAM2	1.29525	0.663913	0.663913	0.663913	0.663913	0.663913	0.663913
ADAM20	0.649356	3.45057	0.526725	0.671193	1.57391	1.71076	1.31924
ADAM20P2	1.84533e-05	0.0011054	0.0011054	0.0011054	0.0011054	0.0011054	0.0011054
ADAM20P3	0.263128	0.0955517	0.0955517	0.0955517	0.0955517	0.0955517	0.0955517
ADAM21	0.0973378	0.598688	0.285995	0.129034	0.190055	0.301048	-0.037563
ADAM21P1	1.04779	0.417325	0.327554	0.327554	0.327554	0.327554	0.327554
ADAM22	0.361324	1.73474	1.26343	0.49619	0.555804	0.433744	2.00342
ADAM23	0.558526	1.30044	0.239537	0.487696	0.282316	1.63936	3.38054
ADAM24P	1.41596e-05	0.000848194	0.000848194	0.000848194	0.000848194	0.000848194	0.000848194
ADAM28	4.04782	13.2755	5.44847	8.40481	26.9104	15.647	5.44399
ADAM29	0.357695	0.471002	0.845176	0.342349	0.717285	0.816117	0.548767
ADAM30	-0.00096792	0.000471652	0.000471652	0.0801724	0.000471652	0.000471652	0.000471652
ADAM32	5.11457	7.34945	7.2822	4.83153	4.40698	6.70294	2.65751
ADAM33	2.19644	1.89592	1.92092	1.56603	1.33934	1.52125	2.09643
ADAM3A	0.555548	0.855908	0.953211	0.420493	1.08056	0.945477	1.08563
ADAM3B	1.6607	2.92562	0.21771	0.460329	1.38355	1.92613	0.113378
ADAM5	0.022567	0.0866155	0.00493401	0.0572882	0.0411973	0.0979016	0.15563
ADAM7	4.03629e-05	-9.21989e-05	-9.21989e-05	-9.21989e-05	-9.21989e-05	-9.21989e-05	-9.21989e-05
ADAM8	2.77577	2.27622	4.37421	4.00053	7.11697	4.17064	3.53283
ADAM9	4.12406	3.06428	1.74755	2.19312	0.45868	2.43317	0.543508
ADAMDEC1	26.907	19.4222	18.1209	24.2156	11.1224	13.0601	7.77627
ADAMTS10	3.98749	4.4845	6.19818	1.70479	1.38323	3.62635	3.71949
ADAMTS1	3.4555	3.50608	3.48399	1.92616	1.45244	2.55419	2.15523
ADAMTS12	4.33151	3.89959	1.14101	1.59776	1.25755	3.43818	1.13482
ADAMTS13	0.229522	0.0394117	0.158193	0.109227	0.206297	0.0770485	0.211265
ADAMTS14	10.7848	2.68776	14.8234	2.69401	1.97816	2.78963	4.75909
ADAMTS15	5.98617	1.42073	0.872409	1.0751	0.660233	1.96417	0.538212
ADAMTS16	1.36659	2.01482	1.36615	1.29158	1.40592	1.18587	0.198685
ADAMTS17	2.42464	1.2248	2.25699	0.6145	2.08169	1.95633	0.929169
ADAMTS18	0.118406	0.0499143	0.0184923	0.0173514	0.179222	0.221847	0.0624987
ADAMTS19	-0.00578412	0.00198856	0.00198856	0.0504326	0.00198856	0.311147	0.00198856
ADAMTS20	-0.000349542	0.00280264	0.00280264	0.00280264	0.00280264	0.00280264	0.00280264
ADAMTS2	16.1763	4.65377	27.4353	8.96674	3.45307	4.08637	6.46333
ADAMTS3	1.01082	1.72436	1.53581	0.285422	0.828019	0.348729	1.76402
ADAMTS4	16.0697	11.4552	4.96306	11.3607	2.69878	13.1062	1.39736
ADAMTS5	3.41615	1.72871	0.296371	1.10934	0.86688	0.870054	-0.0356504
ADAMTS6	0.6115	0.365825	0.771863	0.514602	0.293958	0.827002	0.188677
ADAMTS7	1.23478	1.41249	1.57207	0.660883	2.05975	0.652502	1.48574
ADAMTS7P1	0.023222	0.0209477	1.09967	-0.0065815	-0.0250238	-0.0280262	1.11704
ADAMTS7P2	0.153614	0.662606	2.30974	0.125948	0.188372	0.126453	2.33326
ADAMTS7P3	1.46669	6.96026	13.8091	8.33892	0.453859	5.1322	0.887064
ADAMTS7P4	1.79518	0.845898	2.84234	1.57136	3.40497	1.95706	4.68203
ADAMTS8	0.465987	0.865072	0.80741	0.777345	0.769687	1.29681	0.0561305
ADAMTS9	3.0748	4.23553	2.41315	2.27229	1.86396	2.18523	3.25414
ADAMTSL1	1.18327	0.357555	0.509785	0.292937	0.0825008	0.282701	0.288987
ADAMTSL2	1.42589	2.57061	2.25053	1.49932	1.66642	2.54127	0.676422
ADAMTSL3	8.62159	12.2168	9.03195	6.46415	9.75538	10.0761	7.36878
ADAMTSL4	6.24311	4.39047	7.96749	7.26428	7.42007	4.26052	14.5916
ADAMTSL4-AS1	19.6198	23.9336	20.7202	40.5905	45.2707	31.5815	6.00042
ADAMTSL5	0.278372	0.360816	0.617907	0.455047	0.501315	0.379389	0.0296603
ADAP1	1.58282	1.95167	3.10155	3.50393	3.54967	0.739188	5.74
ADAP2	2.63408	3.71894	2.94901	2.46325	3.68722	1.46392	1.04056
ADAR	18.3539	15.2696	19.4448	20.4509	16.8861	18.4751	12.4154
ADARB1	4.57637	5.21661	4.65469	3.82683	6.11028	4.68834	5.89847
ADARB2	0.0514433	1.06529	0.664881	0.679138	0.03936	0.446295	4.04096
ADAT1	7.27791	12.9869	12.7752	11.376	12.3847	10.1561	7.14101
ADAT2	6.32785	9.17189	8.27285	6.39022	6.02276	8.83975	11.0323
ADAT3	1.48954	1.13438	2.22913	2.55505	3.47795	1.41116	10.2515
ADC	0.520608	0.546165	0.197046	0.654033	0.288291	0.38043	0.389314
ADCK1	1.93584	1.98818	2.11628	2.13028	1.52611	2.59581	4.43306
ADCK2	2.18244	3.44442	3.41521	2.68534	3.45177	2.54635	2.80092
ADCK3	2.6674	3.57569	8.96446	4.31229	4.77863	2.68884	3.25865
ADCK4	1.84389	1.39892	3.64582	1.63016	2.76744	2.00079	2.8974
ADCK5	0.95894	0.578869	1.02683	1.37684	0.737394	1.16448	1.48215
ADCY10	0.0786147	0.124745	0.186297	0.234941	0.0306773	0.311695	0.0306773
ADCY1	1.34318	0.981058	1.64967	1.06624	0.930523	1.1965	0.944692
ADCY10P1	1.58247	2.36193	4.01894	1.46172	3.06597	1.57796	1.25174
ADCY2	1.76819	2.40659	2.03516	1.7432	2.9621	1.76266	0.776322
ADCY3	7.12329	4.20702	11.1713	7.07044	5.8199	6.03491	5.84768
ADCY4	2.47159	1.84675	2.45228	2.03782	1.94884	2.21451	5.46807
ADCY5	1.38119	3.20731	2.52055	1.72315	0.0226925	1.28765	1.83667
ADCY6	1.95313	1.42839	1.87085	1.47884	1.41553	1.72173	0.859752
ADCY7	10.2006	10.5655	13.6721	14.0165	16.0133	10.0633	17.4646
ADCY8	-4.22968e-05	0.000513261	0.000513261	0.000513261	0.000513261	0.000513261	0.000513261
ADCY9	2.60715	3.77279	3.56167	1.89523	1.88854	2.00685	4.4451
ADCYAP1	0.0131246	1.19903	-0.00990713	0.163112	0.577243	0.215083	-0.00990713
ADCYAP1R1	0.104025	0.0365677	0.0874565	0.0536396	0.0459078	0.149478	-0.000989611
ADD1	6.40748	8.63606	6.91598	6.18245	8.51264	7.08843	5.021
ADD2	0.230816	0.275349	0.326312	0.58953	0.686885	0.522669	0.371154
ADD3	10.3261	9.82387	8.09681	7.43194	10.0941	9.78124	4.79114
ADGB	1.08525	1.25786	1.14846	1.12843	0.856856	1.22165	0.980339
ADH1A	0.574163	1.68648	0.381865	0.289952	0.267957	0.261465	0.039224
ADH1B	3.9891	1.40878	1.60518	1.41898	1.77093	1.05951	0.388778
ADH1C	0.377151	0.0811372	0.209047	0.243784	0.0183308	0.10595	0.635013
ADH4	0.657607	1.92098	1.61122	0.77061	1.38178	1.86624	0.964659
ADH5	3.28875	3.7562	3.4177	3.22327	3.76674	2.96512	1.94158
ADH5P2	2.82539e-05	0.00169248	0.00169248	0.00169248	0.00169248	0.00169248	0.00169248
ADH6	0.18804	0.490231	0.322591	0.0678435	0.235654	0.145345	0.0400274
ADH7	-0.0398446	0.0616102	0.00272374	0.00272374	1.22929	0.351491	0.00272374
ADHFE1	1.33007	1.43869	1.24613	0.713028	1.56176	1.63372	0.802698
ADI1	10.4247	14.2593	11.8467	10.7103	11.4192	12.7421	9.22543
ADIG	0.0797717	-0.014889	-0.014889	-0.014889	-0.014889	-0.014889	-0.014889
ADIPOQ	0.96974	0.552506	1.11925	1.39279	0.646847	0.880945	2.47222
ADIPOR1	12.433	9.90051	9.5337	11.3405	9.11507	7.51332	12.4993
ADIPOR2	12.6687	21.1741	20.1145	11.5916	17.3847	14.3412	11.4207
ADIRF	1.74703	1.81267	0.204629	1.85206	0.204629	2.0162	0.204629
ADK	3.27184	3.57078	2.59745	3.48526	6.8985	3.36856	4.16413
ADM	1.96205	0.784144	0.908612	0.794243	0.0637765	0.63128	2.39944
ADM2	2.67603	2.64296	3.25586	3.72278	1.21939	2.84944	4.44853
ADM5	1.15401	1.04757	2.74084	1.91594	3.83945	0.998628	4.01851
ADNP	8.53512	12.6434	11.0556	8.85751	16.6642	13.5399	10.3832
ADNP2	4.72506	7.68516	3.38825	3.50526	2.62641	11.3957	7.10958
ADO	9.4735	11.3725	12.5544	14.5909	9.16298	8.16841	12.0475
ADORA1	0.444294	0.351637	0.343811	0.260021	0.105646	0.604587	0.0164435
ADORA2A	2.57007	1.62668	1.27917	2.04919	5.19954	1.76658	3.07448
ADORA2B	1.7485	3.2503	5.3555	3.08746	1.94712	1.75657	1.5044
ADORA2BP	1.2126	0.444255	0.187777	1.21191	0.187777	0.187777	0.187777
ADORA3	1.58587	0.447562	1.11776	0.356593	0.10238	0.180919	0.252294
ADPGK	9.70814	9.17364	10.6021	10.22	10.5821	10.3018	9.61697
ADPRH	1.42935	2.05432	1.49067	1.75681	1.33783	1.97584	0.476302
ADPRHL1	0.619205	0.240167	0.918346	0.313985	0.325765	0.274869	0.0241948
ADPRHL2	13.0003	9.7713	13.2243	13.8773	10.9605	8.25721	15.0661
ADPRM	1.81486	2.29682	2.85539	2.06616	2.22156	1.76401	3.07417
ADRA1A	0.271268	0.811192	0.713136	0.551996	0.950087	1.19843	0.20647
ADRA1B	0.381507	3.10736	2.83807	1.09251	0.423575	2.27945	1.47747
ADRA1D	0.335298	0.221089	0.014817	0.0732463	0.014817	0.269515	0.014817
ADRA2A	36.0864	66.8116	30.6027	40.987	7.95744	38.5172	17.8575
ADRA2B	0.149055	0.295109	0.1906	0.191713	0.0500648	0.0500648	0.0500648
ADRA2C	0.224351	0.166869	0.398115	0.193838	-0.0043901	-0.0043901	-0.0043901
ADRB1	1.04671	2.51977	1.87946	1.34281	0.886253	0.645945	1.0233
ADRB2	4.43186	9.19744	8.42202	5.49605	6.01983	4.89637	0.892118
ADRB3	2.2336	2.79448	2.29368	2.19259	0.28796	2.41559	2.44019
ADRBK1	11.3164	10.3298	12.7169	13.3841	15.5974	14.6532	23.3144
ADRBK2	11.5514	15.3148	12.8126	9.52487	17.0767	13.6112	5.65328
ADRM1	9.0022	8.89696	10.755	14.3676	9.91565	7.62234	9.68005
ADSL	5.40081	6.5965	8.558	6.35888	6.31818	6.05416	4.88232
ADSS	13.0788	12.169	9.69921	10.265	9.4993	12.0989	4.17455
ADSSL1	0.557264	0.872604	0.561153	0.579423	0.800279	0.492732	0.340507
ADTRP	1.75068	2.02805	3.00717	2.03455	0.850368	3.38422	1.75826
AE000658.30	1.30073	3.16009	10.269	0.43491	0.43491	0.43491	0.43491
AE000659.41	-0.0190488	0.177241	0.177241	0.177241	0.177241	0.177241	0.177241
AE000660.4	0.182529	1.32231	0.09331	1.01055	-0.182905	1.51664	-0.182905
AE000661.36	0.11625	0.322107	0.0313191	0.0313191	0.0313191	0.0313191	0.0313191
AE000662.92	0.776751	0.592016	0.538679	1.69667	1.20524	1.14173	-0.0225159
AEBP1	6.57287	5.74917	5.43459	4.14476	3.49017	3.57992	1.46272
AEBP2	8.58139	10.1676	10.7038	7.48801	9.75183	9.99211	10.0058
AEN	3.69856	2.14879	6.2648	3.27809	4.16824	2.75555	8.8814
AES	14.424	15.2887	19.4724	20.6344	21.8696	18.7247	26.0482
AF003529.2	3.72817e-05	0.00223326	0.00223326	0.00223326	0.00223326	0.00223326	0.00223326
AF013593.1	1.3385e-05	0.000801796	0.000801796	0.000801796	0.000801796	0.000801796	0.000801796
AF038458.4	-0.0352627	0.0179186	1.57282	1.81666	0.0179186	0.0179186	0.0179186
AF121897.4	0.135668	0.118174	0.0670531	0.109589	0.0043974	0.0043974	0.0043974
AF121898.1	1.16849	1.10946	2.2793	1.61658	1.2348	2.84815	4.37116
AF121898.2	-0.00327275	0.0647749	0.0647749	0.0647749	0.0647749	0.0647749	0.0647749
AF131215.1	18.2243	30.6697	20.333	20.7788	26.1654	31.1496	27.2999
AF131215.5	6.57543	10.9247	8.8526	7.78128	12.1795	12.0218	4.48013
AF165138.7	1.70585	0.767433	0.104073	1.10471	0.0303094	0.0303094	0.0303094
AF186192.5	0.095614	0.0340238	0.257322	0.0340238	0.0340238	0.298183	0.0340238
AF196779.12	-0.0026512	0.00308551	0.00308551	0.00308551	0.00308551	0.244589	0.00308551
AF196972.3	0.683489	3.37561	1.98403	1.38819	8.85105	5.70966	0.403532
AF196972.4	-9.59775e-05	0.00174008	0.00174008	0.00174008	0.00174008	0.00174008	0.00174008
AF207550.1	10.1687	9.78184	15.4285	12.1891	16.4925	13.2571	19.289
AF213884.1	0.202884	0.192802	-0.0102605	-0.0102605	-0.0102605	-0.0102605	-0.0102605
AF224669.3	11.7265	3.62416	4.95035	6.13597	4.21212	6.29068	22.575
AF228730.12	1.35084	0.424272	0.424272	0.424272	0.424272	0.424272	0.424272
AF228730.5	0.00590178	0.353531	0.353531	0.353531	0.353531	0.353531	0.353531
AF228730.7	0.427083	-0.359776	-0.359776	-0.359776	-0.359776	-0.359776	-0.359776
AF228730.8	-0.0171101	0.175966	0.175966	0.175966	0.175966	0.175966	0.175966
AF238380.8	3.01556e-05	0.0018064	0.0018064	0.0018064	0.0018064	0.0018064	0.0018064
AF241725.1	17.4037	8.15493	5.46324	3.4164	0.899754	6.06227	0.899754
AF241726.2	0.000341959	-0.00061326	-0.00061326	-0.00061326	-0.00061326	-0.00061326	-0.00061326
AF241726.4	1.43	2.22462	1.33406	0.803422	0.19066	2.7806	0.182628
AF254982.2	0.000432372	0.0259002	0.0259002	0.0259002	0.0259002	0.0259002	0.0259002
AF277315.19	0.00285599	0.171081	0.171081	0.171081	0.171081	0.171081	0.171081
AFAP1	6.35652	8.05624	7.99277	6.11584	6.42326	6.60553	2.54668
AFAP1L1	1.77274	2.22332	4.68732	1.90073	1.66785	2.07334	0.810893
AFAP1L2	2.44488	2.34368	1.92682	2.18901	1.00518	2.57602	0.356339
AFF1	11.3695	8.52631	9.40017	8.12362	9.51709	7.61412	8.25387
AFF2	0.0624026	0.383777	0.143176	0.0970965	0.589734	0.155444	0.310732
AFF3	1.15029	5.68318	7.35811	4.56086	19.6641	8.69073	1.90054
AFF4	6.81257	9.84821	8.10443	6.75905	8.37807	7.10291	5.38922
AFG3L1P	3.06744	3.26886	4.48146	2.41719	2.46784	3.91697	3.13279
AFG3L2	9.98697	8.82188	8.73986	7.46601	6.34402	5.81572	4.77467
AFG3L2P1	-0.00318556	0.000338909	0.000338909	0.000338909	0.222003	0.000338909	0.000338909
AFM	0.00731589	-0.00811363	-0.00811363	-0.00811363	-0.00811363	-0.00811363	-0.00811363
AFMID	3.98585	3.23634	5.52607	3.46312	3.82807	2.93994	2.58604
AFP	5.17578e-06	0.000310042	0.000310042	0.000310042	0.000310042	0.000310042	0.000310042
AFTPH	4.32552	5.47271	4.29784	4.52224	5.06207	5.71101	2.9113
AGA	2.74954	2.81604	3.58766	2.38619	2.3644	1.55663	4.46912
AGAP1	25.4056	8.8279	30.2944	6.57552	14.5978	7.52865	4.69401
AGAP10	2.43391	3.61342	6.74271	2.66017	2.65589	1.84306	3.7483
AGAP2	6.5124	5.8604	7.72704	7.84381	7.03611	6.91998	13.0537
AGAP2-AS1	4.33876	3.35974	5.33936	3.58273	6.04505	1.27893	6.37518
AGAP3	5.38545	5.49036	8.40159	5.02751	3.11061	3.82405	7.10207
AGAP4	5.32567	4.83348	4.69208	3.40908	3.81054	2.29112	0.978854
AGAP5	17.3346	10.6534	23.6309	10.3154	9.54326	15.4213	7.37112
AGAP6	6.54743	6.30369	9.16486	6.54992	5.26911	7.11708	5.02255
AGAP7	0.24294	0.813956	0.123477	0.297798	1.09415	0.367116	0.0426314
AGAP8	22.7183	11.4783	23.4827	8.06087	14.8864	10.3206	5.24791
AGAP9	3.27956	0.140045	3.95061	-0.0236927	-0.0502951	0.0682174	0.707076
AGBL1	0.00301707	0.0552333	0.00175394	0.00175394	0.00175394	0.00175394	0.00175394
AGBL2	0.849398	1.21389	1.82175	0.5477	1.95992	0.738933	1.41939
AGBL3	1.04249	1.54699	1.15609	0.756227	2.5127	1.11397	0.992601
AGBL4	0.147925	0.291236	0.829552	0.181763	0.279336	0.305221	0.716642
AGBL5	2.30575	4.37923	3.82404	3.23824	3.64816	4.04077	2.10577
AGER	0.190317	0.259781	0.717054	0.264406	0.695157	0.189343	0.833111
AGFG1	8.03741	8.18212	8.01499	10.6625	5.9332	11.9731	5.6265
AGFG2	3.15912	6.60165	8.14353	6.43956	5.69108	5.66978	7.30841
AGGF1	3.611	5.47132	4.60762	3.29292	6.38407	3.55904	4.5342
AGGF1P1	1.71332	1.12918	1.09721	0.440747	1.80452	0.515471	-0.0337014
AGGF1P2	3.60776	0.629485	0.421933	1.17186	0.421933	1.71468	0.421933
AGGF1P3	1.27183	1.49449	0.0863598	0.0863598	0.0863598	0.264574	0.0863598
AGK	1.92669	2.66545	2.55356	1.73409	2.05027	1.62241	2.8231
AGKP1	2.69666	3.66657	1.58291	0.109692	0.109692	0.109692	0.109692
AGL	1.54091	1.80649	0.721686	1.25639	1.02664	1.32258	0.940064
AGMAT	5.8649	8.76	9.03098	9.97956	10.4245	9.7485	8.03688
AGMO	0.520224	0.823622	0.752522	0.546427	0.602666	1.62583	0.482037
AGO1	8.3872	12.2061	10.6345	12.0774	12.8782	11.3667	6.97378
AGO2	10.4129	7.90575	13.717	12.5773	10.1012	12.4713	14.2616
AGO3	8.67339	11.3084	9.11448	10.5431	8.25284	8.59648	5.83211
AGO4	10.4906	8.3276	8.9113	7.8221	10.6759	6.45873	32.4232
AGPAT1	1.69361	1.64052	1.50056	1.71963	0.137886	0.17134	0.137886
AGPAT2	3.60698	4.67563	3.28681	6.24354	2.28731	2.85677	4.85522
AGPAT3	5.85985	6.89395	9.69765	7.06408	8.80171	7.23836	12.1958
AGPAT4	1.81145	2.4438	1.86021	1.12048	1.19084	2.07961	1.75481
AGPAT5	2.37993	4.28196	2.75814	3.4126	4.3202	6.14082	1.68258
AGPAT6	9.82184	7.93389	12.8084	9.78143	9.02366	8.94695	8.41561
AGPAT9	0.0522366	0.189684	0.558558	0.349225	0.097095	0.822465	0.097095
AGPS	3.14871	4.29811	2.62049	2.87463	1.72105	3.57819	1.84492
AGR2	0.00280272	0.198242	0.107154	0.0556367	0.456324	0.142348	0.816207
AGR3	0.00235758	-0.00252094	-0.00252094	-0.00252094	-0.00252094	-0.00252094	-0.00252094
AGRN	2.33807	1.92977	1.66978	3.07538	1.34936	1.6888	5.77827
AGRP	6.26447	9.29092	9.26731	6.97238	28.5316	9.8511	10.749
AGT	0.308892	0.587314	0.54469	0.722214	1.33935	0.0731745	0.0731745
AGTPBP1	4.5404	5.38901	4.83806	4.01963	3.05735	3.21265	6.00533
AGTR1	0.111893	0.112003	0.0306038	0.0891774	0.0661042	0.0116291	0.0116291
AGTR2	0.000101039	-0.000925346	-0.000925346	-0.000925346	-0.000925346	-0.000925346	-0.000925346
AGTRAP	2.1388	1.84249	2.86107	3.61273	1.47589	2.93169	3.72101
AGXT	0.384753	0.833306	0.945325	0.434902	1.10068	0.463383	0.878492
AGXT2	-0.000245009	-0.0023589	-0.0023589	-0.0023589	-0.0023589	-0.0023589	-0.0023589
AHCTF1	6.00117	4.51826	2.97114	4.56982	4.81374	5.01489	4.89126
AHCTF1P1	0.157787	0.0939765	0.223225	0.0192345	0.00698612	0.272186	0.129726
AHCY	8.39915	3.63902	8.58345	6.1959	5.11736	5.11327	5.82398
AHCYL1	5.78019	6.78359	7.20574	5.76723	6.59026	5.33611	3.45879
AHCYL2	2.57635	2.61522	1.89495	2.53028	2.27541	2.96122	1.04376
AHCYP1	5.69689	7.22312	5.90287	7.50742	10.9798	10.579	12.5221
AHCYP2	0.155774	1.05374	0.186676	0.0778583	-0.0514384	0.445313	-0.0514384
AHCYP4	0.000831775	-0.000948743	-0.000948743	-0.000948743	-0.000948743	-0.000948743	-0.000948743
AHCYP5	0.236538	0.00629723	0.00629723	0.00629723	0.947015	0.00629723	0.00629723
AHCYP7	0.153956	0.00931373	0.00931373	0.3635	0.00931373	0.264485	0.00931373
AHDC1	5.18733	6.55924	6.43784	5.3801	2.69799	6.26639	3.5842
AHI1	2.67571	2.59362	2.30795	2.02638	1.8313	3.00961	3.57061
AHNAK	0.23605	1.71958	1.47873	2.09451	2.19875	1.46875	1.59488
AHNAK2	21.9115	18.274	13.3482	12.9877	16.3838	10.346	31.5424
AHR	19.7478	20.5803	12.4026	21.2745	10.638	14.157	15.6922
AHRR	0.252655	0.192971	0.154076	0.192252	0.0296666	0.104343	2.14151
AHSA1	6.92811	5.29792	5.65048	6.34902	6.47624	5.43939	3.76081
AHSA2	8.40727	10.8127	8.71449	5.70243	12.0973	8.54921	5.69393
AHSG	-0.0102851	0.0419138	0.502789	-0.00363633	0.405067	-0.00363633	-0.00363633
AHSP	-0.00654658	0.0010967	0.0010967	0.0010967	0.0010967	0.675158	0.0010967
AICDA	0.426545	0.650546	0.723088	3.04384	0.706852	0.725056	2.00448
AIDA	5.35627	5.86893	4.56532	4.94785	7.76425	5.81454	4.13695
AIF1	1.50059	1.83533	0.499873	0.962214	0.637499	0.43383	0.60973
AIF1L	0.40486	0.13077	0.156677	0.202709	0.367024	0.190957	0.0414572
AIFM1	2.68802	2.42099	2.25181	2.35332	2.02332	1.38579	2.62123
AIFM2	3.49527	3.41159	2.39567	4.98093	4.58412	4.80508	3.66042
AIFM3	0.150631	0.0374539	0.349282	0.35498	0.0515449	0.0656688	0.134503
AIG1	1.83047	2.49151	2.16527	1.50224	3.65424	2.06756	1.93631
AIG1P1	79.7011	150.659	54.573	121.163	86.527	78.1504	1.53287
AIM1	8.91938	10.1861	10.7085	9.40261	7.99569	9.26504	4.2879
AIM1L	0.106852	0.807657	0.302463	1.44291	2.33779	1.07185	0.0971718
AIM2	8.98913	6.30607	8.06208	7.067	11.4451	8.4827	2.92708
AIMP1	5.78583	4.32775	4.63598	4.66538	6.0679	4.20012	2.89805
AIMP1P1	1.20013	0.827501	-0.0573761	0.204052	-0.0573761	0.316536	3.93073
AIMP1P2	0.473043	0.114288	0.114288	0.837667	0.114288	0.114288	0.114288
AIMP2	3.77919	4.24095	4.07407	4.58812	4.79466	4.12512	4.61505
AIP	9.83356	8.9457	15.0032	16.1126	15.2857	11.1608	16.5095
AIPL1	0.11002	0.118189	0.119631	0.14961	0.118322	0.255453	0.179886
AIRE	0.40713	0.206138	0.327672	0.153902	0.268179	0.0868163	0.470291
AJ239321.3	0.000302209	0.018103	0.018103	0.018103	0.018103	0.018103	0.018103
AJAP1	0.347676	0.55167	0.669694	0.820286	0.217543	0.221272	0.413538
AJUBA	0.694634	2.21798	1.27721	0.949727	0.878893	0.673476	0.611551
AK1	4.1787	1.57479	5.05194	2.9054	2.12721	3.17169	7.44047
AK2	8.39327	8.3594	7.89881	9.39425	8.60897	7.58489	5.27217
AK2P2	-0.0412563	0.259057	0.259057	0.259057	0.259057	2.68532	0.259057
AK3	8.18706	8.43437	8.36268	6.19889	4.50709	5.86171	7.78335
AK3P2	0.209313	0.389262	0.100455	0.100455	7.2518	0.100455	0.100455
AK3P3	3.4981	5.35736	3.78539	4.24564	4.95711	4.0409	0.729068
AK3P4	-0.000373005	0.00779772	0.00779772	0.00779772	0.00779772	0.00779772	0.00779772
AK3P5	13.0685	23.5875	16.8899	20.6593	27.7537	14.5761	7.78352
AK4	1.79105	1.11761	1.12392	1.34578	1.07255	0.452654	0.846318
AK4P1	3.17137	5.79557	6.87738	3.19222	5.71892	2.27367	9.77332
AK4P2	0.0101906	0.586571	-0.0103655	0.288521	-0.0103655	-0.0103655	-0.0103655
AK4P3	0.00232163	0.217301	0.0175046	0.235256	0.0175046	0.0175046	0.0175046
AK4P4	0.959636	2.44416	3.00205	2.17524	4.8273	0.317221	0.317221
AK4P6	-0.00307357	0.0398063	0.0398063	0.0398063	0.0398063	0.0398063	0.0398063
AK5	0.727081	1.13887	1.21936	1.17007	3.80084	2.33558	-0.0127457
AK7	0.91361	1.30097	3.02957	1.03621	1.34736	1.22498	0.139308
AK8	0.308332	0.674898	0.360054	0.718094	0.0829012	1.35726	0.00536251
AK9	0.738796	1.21243	1.49122	1.2491	1.36709	1.32368	0.715614
AKAP10	4.51863	7.15726	6.52501	5.50764	5.4399	5.06683	4.57739
AKAP11	8.34992	23.9625	15.3187	14.7165	17.9448	18.8991	3.92858
AKAP1	17.8404	13.6395	12.2297	12.4692	12.7259	12.3308	12.6888
AKAP12	6.73667	10.9346	11.6312	9.50881	11.344	11.2293	9.34271
AKAP13	10.7983	7.62575	7.56124	7.37091	7.79387	7.29644	7.29644
AKAP14	0.56084	0.769214	0.871142	1.32311	1.21442	0.654515	2.49607
AKAP17A	11.5755	9.55358	12.6061	12.8203	18.7211	13.9702	23.7029
AKAP17BP	0.0294811	0.0705081	0.00997501	0.0799883	0.00997501	0.315203	0.00997501
AKAP2	6.29264	9.53224	8.41716	6.99317	31.1912	10.0438	5.8353
AKAP3	0.46781	0.558981	0.431733	0.389795	0.454501	0.114949	0.638039
AKAP4	-4.05813e-06	7.37676e-05	7.37676e-05	7.37676e-05	7.37676e-05	7.37676e-05	7.37676e-05
AKAP5	4.70717	4.6361	4.06715	3.44872	3.76456	4.13837	1.40349
AKAP6	0.306768	0.723097	0.461167	0.301698	0.330327	0.468504	-0.00114875
AKAP7	1.54827	2.38077	1.28134	1.06233	2.08835	1.15059	1.40586
AKAP8	8.75898	7.0284	8.80864	10.4818	13.7169	6.43769	8.51984
AKAP8L	6.7807	5.83837	7.9316	6.14327	7.12555	8.18308	12.5098
AKAP9	4.70997	4.70915	4.08151	3.33047	3.76087	4.92447	3.04847
AKIP1	1.00769	0.886084	1.16821	1.46903	1.14702	1.07087	0.971711
AKIRIN1	11.4061	13.8743	10.5463	12.2324	11.7244	14.5485	7.51767
AKIRIN2	47.5176	57.2879	68.8405	53.4045	59.7311	49.3824	42.2848
AKNA	33.3925	51.0548	46.7451	40.2972	72.1733	45.4283	41.4013
AKNAD1	0.0861515	0.105715	0.108283	0.0599809	0.209715	0.0372417	0.111925
AKR1A1	11.5945	7.92326	10.4788	14.8001	8.4077	8.32472	15.5268
AKR1B10	0.965497	0.694508	1.14717	0.169351	1.08283	0.582503	-0.0533839
AKR1B10P1	0.384823	-0.00204782	-0.00204782	-0.00204782	-0.00204782	-0.00204782	-0.00204782
AKR1B10P2	0.877861	1.61089	0.906756	0.274659	1.26003	2.10973	0.0166337
AKR1B15	11.7158	17.3941	14.5024	8.80731	16.3463	15.8436	6.80069
AKR1B1	13.1293	9.91924	16.3542	11.9376	9.65386	8.6894	12.2346
AKR1B1P1	0.343456	0.353218	-0.0196716	0.166196	-0.0196716	0.334978	-0.0196716
AKR1B1P2	0.161127	-0.0933388	-0.0933388	-0.0933388	-0.0933388	-0.0933388	-0.0933388
AKR1B1P4	0.427667	-0.00866436	-0.00866436	-0.00866436	-0.00866436	-0.00866436	-0.00866436
AKR1C1	0.475156	0.578788	0.922977	0.429916	0.415559	0.614318	0.608214
AKR1C2	0.714078	1.22358	0.780839	0.608378	0.811892	1.03874	0.931202
AKR1C3	0.469453	0.244898	0.682811	0.515287	0.0978467	0.094051	0.230109
AKR1C4	0.0623238	0.475355	0.538363	0.0824451	0.0324523	0.309333	0.0324523
[truncated: 32,837 more rows]
